# Supplementary material for: 4,4′-Bipyridine–2-hydroxy­propane-1,2,3-tricarboxylic acid (3/2)
Source: Acta Crystallogr Sect E Struct Rep Online. 2009 Feb 18;65(Pt 3):o532–3. doi: 10.1107/S1600536809004607 (PMC2968425; doi:10.1107/S1600536809004607)
Supplement: Supplementary file 1 [file e-65-0o532-sup1.cif]

##############################################################################
###                                                                        ###
###        Electronic paper (Acta Crystallographica Section E)             ###
###                                                                        ###
##############################################################################
#                                                                            #
# This CIF contains the data in a paper accepted for publication in Acta     #
# Crystallographica Section E. It conforms to the requirements of Notes      #
# for Authors for Section E, and has been peer reviewed under the auspices   #
# of the IUCr Commission on Journals.                                        #
#                                                                            #
# Full details of the Crystallographic Information File format               #
# are given in the paper "The Crystallographic Information File (CIF):       #
# a New Standard Archive File for Crystallography" by S. R. Hall, F. H.      #
# Allen and I. D. Brown [Acta Cryst. (1991), A47, 655-685].                  #
#                                                                            #
# The current version of the core CIF dictionary is obtainable from          #
# ftp://ftp.iucr.org/pub/cif_core.dic. The current version number is 2.4.    #
#                                                                            #
# Software is freely available for graphical display of the structure(s) in  #
# this CIF.  For information consult the CIF home page http://www.iucr.org/  #
# cif/home.html                                                              #
#                                                                            #
# This file may be used for bona fide research purposes within the           #
# scientific community so long as proper attribution is given to the journal # 
# article from which it was obtained.                                        #
#                                                                            #
##############################################################################
                                             
data_I
_audit_creation_method     SHELXL97
_chemical_name_systematic
;
4,4'-Bipyridine--2-hydroxypropane-1,2,3-tricarboxylic acid (3/2)
;
_chemical_name_common     ?
_chemical_formula_moiety     '1.5C10 H8 N2 , C6 H8 O7'
_chemical_formula_sum     'C21 H20 N3 O7'
_chemical_formula_iupac     '1.5C10 H8 N2 , C6 H8 O7'
_chemical_formula_weight     426.40
_chemical_melting_point     ?
_symmetry_cell_setting     monoclinic
_symmetry_space_group_name_H-M     'P 21/n'
_symmetry_space_group_name_Hall     '-P 2yn'
loop_
    _symmetry_equiv_pos_as_xyz
    'x, y, z'
    '-x+1/2, y+1/2, -z+1/2'
    '-x, -y, -z'
    'x-1/2, -y-1/2, z-1/2'
_cell_length_a     7.0371(2)
_cell_length_b     33.5054(10)
_cell_length_c     8.4715(2)
_cell_angle_alpha     90.00
_cell_angle_beta     90.302(2)
_cell_angle_gamma     90.00
_cell_volume     1997.39(9)
_cell_formula_units_Z     4
_cell_measurement_reflns_used     20381
_cell_measurement_theta_min     2.69
_cell_measurement_theta_max     29.60
_cell_measurement_temperature     150(2)
_exptl_crystal_description     block
_exptl_crystal_colour     yellow
_exptl_crystal_size_max     0.31
_exptl_crystal_size_mid     0.26
_exptl_crystal_size_min     0.22
_exptl_crystal_density_diffrn     1.418
_exptl_crystal_density_meas     ?
_exptl_crystal_density_method     'not measured'
_exptl_crystal_F_000     892
_exptl_absorpt_coefficient_mu     0.108
_exptl_absorpt_correction_type     multi-scan
_exptl_absorpt_process_details     '(SADABS; Bruker, 2005)'
_exptl_absorpt_correction_T_min     0.8961
_exptl_absorpt_correction_T_max     0.9766
_exptl_special_details
;
;
_diffrn_ambient_temperature     150(2)
_diffrn_radiation_type     MoK\a
_diffrn_radiation_wavelength     0.71073
_diffrn_radiation_source     'fine-focus sealed tube'
_diffrn_radiation_monochromator     graphite
_diffrn_measurement_device_type     'Bruker SMART CCD area-detector'
_diffrn_measurement_method     '\f and \w'
_diffrn_detector_area_resol_mean     ?
_diffrn_reflns_number     63749
_diffrn_reflns_av_R_equivalents     0.0331
_diffrn_reflns_av_sigmaI/netI     0.0215
_diffrn_reflns_theta_min     1.22
_diffrn_reflns_theta_max     30.53
_diffrn_reflns_theta_full     25.00
_diffrn_measured_fraction_theta_max     0.990
_diffrn_measured_fraction_theta_full     1.000
_diffrn_reflns_limit_h_min     -9
_diffrn_reflns_limit_h_max     10
_diffrn_reflns_limit_k_min     -47
_diffrn_reflns_limit_k_max     47
_diffrn_reflns_limit_l_min     -12
_diffrn_reflns_limit_l_max     12
_diffrn_standards_number     0
_diffrn_standards_interval_count     ?
_diffrn_standards_interval_time     ?
_diffrn_standards_decay_%     0
_refine_special_details
;
 Refinement of F^2^ against ALL reflections.  The weighted R-factor wR and
 goodness of fit S are based on F^2^, conventional R-factors R are based
 on F, with F set to zero for negative F^2^. The threshold expression of
 F^2^ > 2sigma(F^2^) is used only for calculating R-factors(gt) etc. and is
 not relevant to the choice of reflections for refinement.  R-factors based
 on F^2^ are statistically about twice as large as those based on F, and R-
 factors based on ALL data will be even larger.
;
_reflns_number_total     6045
_reflns_number_gt     4986
_reflns_threshold_expression     I>2\s(I)
_refine_ls_structure_factor_coef     Fsqd
_refine_ls_matrix_type     full
_refine_ls_R_factor_all     0.0574
_refine_ls_R_factor_gt     0.0452
_refine_ls_wR_factor_gt     0.1104
_refine_ls_wR_factor_ref     0.1160
_refine_ls_goodness_of_fit_ref     1.049
_refine_ls_restrained_S_all     1.049
_refine_ls_number_reflns     6045
_refine_ls_number_parameters     284
_refine_ls_number_restraints     0
_refine_ls_hydrogen_treatment     constr
_refine_ls_weighting_scheme     calc
_refine_ls_weighting_details
         'calc w = 1/[\s^2^(Fo^2^)+(0.046P)^2^+1.026P] where P=(Fo^2^+2Fc^2^)/3'
_atom_sites_solution_hydrogens     geom
_atom_sites_solution_primary     direct
_atom_sites_solution_secondary     difmap
_refine_ls_shift/su_max     0.000
_refine_ls_shift/su_mean     0.000
_refine_diff_density_max     0.396
_refine_diff_density_min     -0.240
_refine_ls_extinction_method     none
_refine_ls_extinction_coef     ?
loop_
    _atom_type_symbol
    _atom_type_description
    _atom_type_scat_dispersion_real
    _atom_type_scat_dispersion_imag
    _atom_type_scat_source
    'C' 'C' 0.0033 0.0016
                         'International Tables Vol C Tables 4.2.6.8 and 6.1.1.4'
    'H' 'H' 0.0000 0.0000
                         'International Tables Vol C Tables 4.2.6.8 and 6.1.1.4'
    'N' 'N' 0.0061 0.0033
                         'International Tables Vol C Tables 4.2.6.8 and 6.1.1.4'
    'O' 'O' 0.0106 0.0060
                         'International Tables Vol C Tables 4.2.6.8 and 6.1.1.4'
_computing_data_collection     'SMART (Bruker, 2007)'
_computing_cell_refinement     'SAINT (Bruker, 2007)'
_computing_data_reduction     'SAINT (Bruker, 2007)'
_computing_structure_solution     'SHELXS97 (Sheldrick, 2008)'
_computing_structure_refinement     'SHELXL97 (Sheldrick, 2008)'
_computing_molecular_graphics     'SHELXTL (Sheldrick, 2008)'
_computing_publication_material     'SHELXTL (Sheldrick, 2008)'
loop_
    _atom_site_type_symbol
    _atom_site_label
    _atom_site_fract_x
    _atom_site_fract_y
    _atom_site_fract_z
    _atom_site_U_iso_or_equiv
    _atom_site_adp_type
    _atom_site_calc_flag
    _atom_site_refinement_flags
    _atom_site_occupancy
    _atom_site_disorder_assembly
    _atom_site_disorder_group
    O O1 1.22826(14) 0.02331(3) 0.66535(13) 0.0327(2) Uani d . 1 . .
    H H1A 1.3359 0.0254 0.7078 0.049 Uiso calc R 1 . .
    O O2 1.27436(15) 0.08764(3) 0.60893(15) 0.0360(3) Uani d . 1 . .
    O O3 0.85874(15) 0.12663(3) 0.72640(11) 0.0274(2) Uani d . 1 . .
    H H3A 0.8845 0.1464 0.7838 0.041 Uiso calc R 1 . .
    O O4 1.00936(14) 0.16212(3) 0.54053(11) 0.0258(2) Uani d . 1 . .
    O O5 0.59732(15) 0.15627(3) 0.37884(11) 0.0274(2) Uani d . 1 . .
    O O6 0.52218(17) 0.10777(3) 0.20888(12) 0.0339(3) Uani d . 1 . .
    H H6A 0.4824 0.1270 0.1541 0.051 Uiso calc R 1 . .
    O O7 0.99435(14) 0.10297(3) 0.33252(10) 0.02327(19) Uani d . 1 . .
    H H7A 1.0802 0.1200 0.3467 0.035 Uiso calc R 1 . .
    C C1 1.17363(18) 0.05848(4) 0.61136(14) 0.0207(2) Uani d . 1 . .
    C C2 0.97059(17) 0.05761(3) 0.55534(15) 0.0195(2) Uani d . 1 . .
    H H2A 0.8884 0.0516 0.6468 0.023 Uiso calc R 1 . .
    H H2B 0.9561 0.0354 0.4789 0.023 Uiso calc R 1 . .
    C C3 0.89834(17) 0.09596(3) 0.47738(13) 0.0173(2) Uani d . 1 . .
    C C4 0.68742(18) 0.08896(4) 0.43974(15) 0.0208(2) Uani d . 1 . .
    H H4A 0.6741 0.0632 0.3832 0.025 Uiso calc R 1 . .
    H H4B 0.6168 0.0867 0.5401 0.025 Uiso calc R 1 . .
    C C5 0.59840(18) 0.12151(4) 0.34080(14) 0.0206(2) Uani d . 1 . .
    C C6 0.92786(18) 0.13235(3) 0.58559(14) 0.0194(2) Uani d . 1 . .
    N N1 0.42826(18) 0.31593(3) 0.42264(13) 0.0263(2) Uani d . 1 . .
    N N2 0.42914(18) 0.16451(3) 1.00572(14) 0.0278(2) Uani d . 1 . .
    C C7 0.4111(2) 0.32444(4) 0.57535(16) 0.0285(3) Uani d . 1 . .
    H H7 0.3926 0.3515 0.6050 0.034 Uiso calc R 1 . .
    C C8 0.4188(2) 0.29590(4) 0.69282(15) 0.0262(3) Uani d . 1 . .
    H H8 0.4064 0.3034 0.8004 0.031 Uiso calc R 1 . .
    C C9 0.44484(18) 0.25603(4) 0.65244(14) 0.0206(2) Uani d . 1 . .
    C C10 0.44274(18) 0.22416(4) 0.77407(14) 0.0203(2) Uani d . 1 . .
    C C11 0.4672(2) 0.23319(4) 0.93413(15) 0.0262(3) Uani d . 1 . .
    H H11 0.4887 0.2599 0.9670 0.031 Uiso calc R 1 . .
    C C12 0.4597(2) 0.20272(4) 1.04392(16) 0.0291(3) Uani d . 1 . .
    H H12 0.4772 0.2093 1.1521 0.035 Uiso calc R 1 . .
    C C13 0.4046(2) 0.15593(4) 0.85302(16) 0.0275(3) Uani d . 1 . .
    H H13 0.3824 0.1289 0.8240 0.033 Uiso calc R 1 . .
    C C14 0.4101(2) 0.18445(4) 0.73488(15) 0.0243(3) Uani d . 1 . .
    H H14 0.3917 0.1769 0.6278 0.029 Uiso calc R 1 . .
    C C15 0.4680(2) 0.24726(4) 0.49209(15) 0.0262(3) Uani d . 1 . .
    H H15 0.4899 0.2206 0.4587 0.031 Uiso calc R 1 . .
    C C16 0.4587(2) 0.27789(4) 0.38298(15) 0.0282(3) Uani d . 1 . .
    H H16 0.4747 0.2716 0.2745 0.034 Uiso calc R 1 . .
    N N3 0.56382(16) 0.01882(4) 0.80165(13) 0.0261(2) Uani d . 1 . .
    C C17 0.6626(2) -0.01444(4) 0.77585(17) 0.0292(3) Uani d . 1 . .
    H H17 0.6137 -0.0332 0.7021 0.035 Uiso calc R 1 . .
    C C18 0.83276(19) -0.02304(4) 0.85097(16) 0.0257(3) Uani d . 1 . .
    H H18 0.8979 -0.0472 0.8286 0.031 Uiso calc R 1 . .
    C C19 0.90778(16) 0.00392(4) 0.95940(13) 0.0183(2) Uani d . 1 . .
    C C20 0.8034(2) 0.03831(4) 0.98728(16) 0.0274(3) Uani d . 1 . .
    H H20 0.8478 0.0575 1.0613 0.033 Uiso calc R 1 . .
    C C21 0.6342(2) 0.04450(4) 0.90668(17) 0.0295(3) Uani d . 1 . .
    H H21 0.5649 0.0682 0.9274 0.035 Uiso calc R 1 . .
loop_
    _atom_site_aniso_label
    _atom_site_aniso_U_11
    _atom_site_aniso_U_22
    _atom_site_aniso_U_33
    _atom_site_aniso_U_12
    _atom_site_aniso_U_13
    _atom_site_aniso_U_23
    O1 0.0243(5) 0.0270(5) 0.0467(6) 0.0001(4) -0.0148(4) 0.0088(4)
    O2 0.0232(5) 0.0249(5) 0.0597(7) -0.0039(4) -0.0068(5) 0.0009(5)
    O3 0.0403(6) 0.0231(5) 0.0190(4) -0.0043(4) 0.0041(4) -0.0039(3)
    O4 0.0326(5) 0.0186(4) 0.0262(5) -0.0057(4) -0.0031(4) 0.0012(3)
    O5 0.0372(6) 0.0198(4) 0.0250(5) 0.0051(4) -0.0040(4) -0.0013(3)
    O6 0.0534(7) 0.0212(5) 0.0269(5) 0.0017(4) -0.0190(5) 0.0016(4)
    O7 0.0287(5) 0.0223(4) 0.0189(4) -0.0030(3) 0.0044(3) -0.0009(3)
    C1 0.0199(6) 0.0214(6) 0.0207(6) 0.0014(4) -0.0018(4) -0.0021(4)
    C2 0.0196(6) 0.0158(5) 0.0231(6) 0.0000(4) -0.0042(4) 0.0014(4)
    C3 0.0200(6) 0.0153(5) 0.0165(5) -0.0001(4) -0.0003(4) 0.0000(4)
    C4 0.0208(6) 0.0177(5) 0.0238(6) -0.0007(4) -0.0053(4) 0.0034(4)
    C5 0.0218(6) 0.0200(5) 0.0200(6) 0.0016(4) -0.0011(4) 0.0022(4)
    C6 0.0221(6) 0.0172(5) 0.0190(5) 0.0012(4) -0.0030(4) -0.0008(4)
    N1 0.0366(6) 0.0232(5) 0.0193(5) 0.0002(4) 0.0017(4) 0.0028(4)
    N2 0.0362(6) 0.0247(5) 0.0225(5) 0.0027(5) -0.0070(5) 0.0041(4)
    C7 0.0443(8) 0.0197(6) 0.0214(6) 0.0031(5) 0.0013(5) 0.0003(5)
    C8 0.0405(8) 0.0215(6) 0.0164(6) 0.0039(5) 0.0013(5) -0.0005(4)
    C9 0.0239(6) 0.0205(5) 0.0175(5) 0.0026(4) -0.0006(4) 0.0008(4)
    C10 0.0216(6) 0.0214(6) 0.0178(5) 0.0036(4) -0.0013(4) 0.0010(4)
    C11 0.0379(7) 0.0211(6) 0.0196(6) 0.0038(5) -0.0045(5) -0.0003(4)
    C12 0.0430(8) 0.0255(6) 0.0188(6) 0.0047(6) -0.0061(5) 0.0011(5)
    C13 0.0348(7) 0.0216(6) 0.0259(6) 0.0005(5) -0.0072(5) 0.0013(5)
    C14 0.0296(7) 0.0234(6) 0.0198(6) 0.0014(5) -0.0037(5) -0.0009(4)
    C15 0.0389(8) 0.0200(6) 0.0198(6) 0.0041(5) 0.0028(5) -0.0019(4)
    C16 0.0419(8) 0.0258(6) 0.0168(6) 0.0025(5) 0.0037(5) -0.0005(5)
    N3 0.0197(5) 0.0314(6) 0.0272(6) 0.0009(4) -0.0037(4) 0.0068(4)
    C17 0.0244(7) 0.0292(7) 0.0338(7) -0.0025(5) -0.0087(5) -0.0018(5)
    C18 0.0229(6) 0.0208(6) 0.0333(7) 0.0032(5) -0.0062(5) -0.0041(5)
    C19 0.0176(5) 0.0203(5) 0.0169(5) 0.0015(4) -0.0009(4) 0.0017(4)
    C20 0.0278(7) 0.0268(6) 0.0274(6) 0.0086(5) -0.0065(5) -0.0057(5)
    C21 0.0277(7) 0.0300(7) 0.0306(7) 0.0114(5) -0.0046(5) -0.0002(5)
_geom_special_details
;
 All esds (except the esd in the dihedral angle between two l.s. planes)
 are estimated using the full covariance matrix.  The cell esds are taken
 into account individually in the estimation of esds in distances, angles
 and torsion angles; correlations between esds in cell parameters are only
 used when they are defined by crystal symmetry.  An approximate (isotropic)
 treatment of cell esds is used for estimating esds involving l.s. planes.
;
loop_
    _geom_bond_atom_site_label_1
    _geom_bond_atom_site_label_2
    _geom_bond_site_symmetry_2
    _geom_bond_distance
    _geom_bond_publ_flag
    O1 C1 . 1.3205(15) ?
    O1 H1A . 0.8400 ?
    O2 C1 . 1.2073(16) ?
    O3 C6 . 1.3048(15) ?
    O3 H3A . 0.8400 ?
    O4 C6 . 1.2131(15) ?
    O5 C5 . 1.2084(15) ?
    O6 C5 . 1.3200(15) ?
    O6 H6A . 0.8400 ?
    O7 C3 . 1.4235(14) ?
    O7 H7A . 0.8400 ?
    C1 C2 . 1.5035(17) ?
    C2 C3 . 1.5306(16) ?
    C2 H2A . 0.9900 ?
    C2 H2B . 0.9900 ?
    C3 C4 . 1.5345(17) ?
    C3 C6 . 1.5389(16) ?
    C4 C5 . 1.5096(16) ?
    C4 H4A . 0.9900 ?
    C4 H4B . 0.9900 ?
    N1 C7 . 1.3309(17) ?
    N1 C16 . 1.3357(17) ?
    N2 C13 . 1.3355(17) ?
    N2 C12 . 1.3379(18) ?
    C7 C8 . 1.3810(18) ?
    C7 H7 . 0.9500 ?
    C8 C9 . 1.3915(17) ?
    C8 H8 . 0.9500 ?
    C9 C15 . 1.4002(17) ?
    C9 C10 . 1.4838(17) ?
    C10 C14 . 1.3902(17) ?
    C10 C11 . 1.3990(17) ?
    C11 C12 . 1.3820(18) ?
    C11 H11 . 0.9500 ?
    C12 H12 . 0.9500 ?
    C13 C14 . 1.3844(18) ?
    C13 H13 . 0.9500 ?
    C14 H14 . 0.9500 ?
    C15 C16 . 1.3825(18) ?
    C15 H15 . 0.9500 ?
    C16 H16 . 0.9500 ?
    N3 C21 . 1.3313(18) ?
    N3 C17 . 1.3323(18) ?
    C17 C18 . 1.3832(18) ?
    C17 H17 . 0.9500 ?
    C18 C19 . 1.3906(17) ?
    C18 H18 . 0.9500 ?
    C19 C20 . 1.3875(17) ?
    C19 C19 3_757 1.489(2) ?
    C20 C21 . 1.3851(18) ?
    C20 H20 . 0.9500 ?
    C21 H21 . 0.9500 ?
loop_
    _geom_angle_atom_site_label_1
    _geom_angle_atom_site_label_2
    _geom_angle_atom_site_label_3
    _geom_angle_site_symmetry_1
    _geom_angle_site_symmetry_3
    _geom_angle
    _geom_angle_publ_flag
    C1 O1 H1A . . 109.5 ?
    C6 O3 H3A . . 109.5 ?
    C5 O6 H6A . . 109.5 ?
    C3 O7 H7A . . 109.5 ?
    O2 C1 O1 . . 123.93(12) ?
    O2 C1 C2 . . 124.57(11) ?
    O1 C1 C2 . . 111.49(10) ?
    C1 C2 C3 . . 115.65(10) ?
    C1 C2 H2A . . 108.4 ?
    C3 C2 H2A . . 108.4 ?
    C1 C2 H2B . . 108.4 ?
    C3 C2 H2B . . 108.4 ?
    H2A C2 H2B . . 107.4 ?
    O7 C3 C2 . . 110.63(10) ?
    O7 C3 C4 . . 108.00(9) ?
    C2 C3 C4 . . 106.27(9) ?
    O7 C3 C6 . . 108.65(9) ?
    C2 C3 C6 . . 111.39(9) ?
    C4 C3 C6 . . 111.86(10) ?
    C5 C4 C3 . . 113.77(10) ?
    C5 C4 H4A . . 108.8 ?
    C3 C4 H4A . . 108.8 ?
    C5 C4 H4B . . 108.8 ?
    C3 C4 H4B . . 108.8 ?
    H4A C4 H4B . . 107.7 ?
    O5 C5 O6 . . 123.98(11) ?
    O5 C5 C4 . . 123.46(11) ?
    O6 C5 C4 . . 112.56(10) ?
    O4 C6 O3 . . 125.98(11) ?
    O4 C6 C3 . . 121.77(11) ?
    O3 C6 C3 . . 112.24(10) ?
    C7 N1 C16 . . 117.68(11) ?
    C13 N2 C12 . . 117.39(12) ?
    N1 C7 C8 . . 123.27(12) ?
    N1 C7 H7 . . 118.4 ?
    C8 C7 H7 . . 118.4 ?
    C7 C8 C9 . . 119.50(12) ?
    C7 C8 H8 . . 120.2 ?
    C9 C8 H8 . . 120.2 ?
    C8 C9 C15 . . 117.13(11) ?
    C8 C9 C10 . . 121.22(11) ?
    C15 C9 C10 . . 121.63(11) ?
    C14 C10 C11 . . 117.23(11) ?
    C14 C10 C9 . . 121.67(11) ?
    C11 C10 C9 . . 121.06(11) ?
    C12 C11 C10 . . 119.19(12) ?
    C12 C11 H11 . . 120.4 ?
    C10 C11 H11 . . 120.4 ?
    N2 C12 C11 . . 123.41(12) ?
    N2 C12 H12 . . 118.3 ?
    C11 C12 H12 . . 118.3 ?
    N2 C13 C14 . . 123.22(12) ?
    N2 C13 H13 . . 118.4 ?
    C14 C13 H13 . . 118.4 ?
    C13 C14 C10 . . 119.55(12) ?
    C13 C14 H14 . . 120.2 ?
    C10 C14 H14 . . 120.2 ?
    C16 C15 C9 . . 119.18(12) ?
    C16 C15 H15 . . 120.4 ?
    C9 C15 H15 . . 120.4 ?
    N1 C16 C15 . . 123.18(12) ?
    N1 C16 H16 . . 118.4 ?
    C15 C16 H16 . . 118.4 ?
    C21 N3 C17 . . 117.24(11) ?
    N3 C17 C18 . . 123.37(13) ?
    N3 C17 H17 . . 118.3 ?
    C18 C17 H17 . . 118.3 ?
    C17 C18 C19 . . 119.56(12) ?
    C17 C18 H18 . . 120.2 ?
    C19 C18 H18 . . 120.2 ?
    C20 C19 C18 . . 116.91(11) ?
    C20 C19 C19 . 3_757 121.93(14) ?
    C18 C19 C19 . 3_757 121.17(13) ?
    C21 C20 C19 . . 119.66(12) ?
    C21 C20 H20 . . 120.2 ?
    C19 C20 H20 . . 120.2 ?
    N3 C21 C20 . . 123.26(13) ?
    N3 C21 H21 . . 118.4 ?
    C20 C21 H21 . . 118.4 ?
loop_
    _geom_torsion_atom_site_label_1
    _geom_torsion_atom_site_label_2
    _geom_torsion_atom_site_label_3
    _geom_torsion_atom_site_label_4
    _geom_torsion_site_symmetry_1
    _geom_torsion_site_symmetry_2
    _geom_torsion_site_symmetry_3
    _geom_torsion_site_symmetry_4
    _geom_torsion
    _geom_torsion_publ_flag
    O2 C1 C2 C3 . . . . 5.62(19) ?
    O1 C1 C2 C3 . . . . -174.98(11) ?
    C1 C2 C3 O7 . . . . 66.37(13) ?
    C1 C2 C3 C4 . . . . -176.64(10) ?
    C1 C2 C3 C6 . . . . -54.58(14) ?
    O7 C3 C4 C5 . . . . -52.92(13) ?
    C2 C3 C4 C5 . . . . -171.64(10) ?
    C6 C3 C4 C5 . . . . 66.59(13) ?
    C3 C4 C5 O5 . . . . -56.85(17) ?
    C3 C4 C5 O6 . . . . 123.21(12) ?
    O7 C3 C6 O4 . . . . 4.99(16) ?
    C2 C3 C6 O4 . . . . 127.10(12) ?
    C4 C3 C6 O4 . . . . -114.14(13) ?
    O7 C3 C6 O3 . . . . -174.06(10) ?
    C2 C3 C6 O3 . . . . -51.95(14) ?
    C4 C3 C6 O3 . . . . 66.82(13) ?
    C16 N1 C7 C8 . . . . -1.6(2) ?
    N1 C7 C8 C9 . . . . -0.3(2) ?
    C7 C8 C9 C15 . . . . 2.0(2) ?
    C7 C8 C9 C10 . . . . -176.40(13) ?
    C8 C9 C10 C14 . . . . 159.96(13) ?
    C15 C9 C10 C14 . . . . -18.3(2) ?
    C8 C9 C10 C11 . . . . -17.8(2) ?
    C15 C9 C10 C11 . . . . 163.88(13) ?
    C14 C10 C11 C12 . . . . 0.6(2) ?
    C9 C10 C11 C12 . . . . 178.46(13) ?
    C13 N2 C12 C11 . . . . -0.1(2) ?
    C10 C11 C12 N2 . . . . -0.3(2) ?
    C12 N2 C13 C14 . . . . 0.2(2) ?
    N2 C13 C14 C10 . . . . 0.1(2) ?
    C11 C10 C14 C13 . . . . -0.5(2) ?
    C9 C10 C14 C13 . . . . -178.34(13) ?
    C8 C9 C15 C16 . . . . -1.8(2) ?
    C10 C9 C15 C16 . . . . 176.56(13) ?
    C7 N1 C16 C15 . . . . 1.7(2) ?
    C9 C15 C16 N1 . . . . 0.0(2) ?
    C21 N3 C17 C18 . . . . -0.6(2) ?
    N3 C17 C18 C19 . . . . -0.1(2) ?
    C17 C18 C19 C20 . . . . 0.8(2) ?
    C17 C18 C19 C19 . . . 3_757 -178.91(15) ?
    C18 C19 C20 C21 . . . . -0.8(2) ?
    C19 C19 C20 C21 3_757 . . . 178.91(15) ?
    C17 N3 C21 C20 . . . . 0.7(2) ?
    C19 C20 C21 N3 . . . . 0.1(2) ?
loop_
    _geom_hbond_atom_site_label_D
    _geom_hbond_atom_site_label_H
    _geom_hbond_atom_site_label_A
    _geom_hbond_site_symmetry_A
    _geom_hbond_distance_DH
    _geom_hbond_distance_HA
    _geom_hbond_distance_DA
    _geom_hbond_angle_DHA
    O1 H1A N3 1_655 0.84 1.80 2.6275(14) 168
    O3 H3A N1 4_666 0.84 1.75 2.5880(14) 173
    O6 H6A N2 1_554 0.84 1.82 2.6443(14) 168
    O7 H7A O4 . 0.84 2.22 2.6538(13) 112
    C2 H2A Cg 1_455 0.99 2.63 3.5579(13) 160
data_global
_journal_date_recd_electronic     2009-01-19
_journal_date_accepted     2009-02-09
_journal_name_full     'Acta Crystallographica, Section E'
_journal_year     2009
_journal_volume     65
_journal_issue      3
_journal_page_first     o532
_journal_page_last     o533
_journal_paper_category     QO
_journal_coeditor_code     SU2092
_publ_contact_author_name     'Janet Soleimannejad'
_publ_contact_author_address
;
Department of Chemistry
Faculty of Science
Ilam University
Ilam
Iran
;
_publ_contact_author_email     janet_soleimannejad@yahoo.com
_publ_contact_author_fax     ?
_publ_contact_author_phone     ?
_publ_section_title
;
4,4'-Bipyridine--2-hydroxypropane-1,2,3-tricarboxylic acid (3/2)
;
loop_
    _publ_author_name
    _publ_author_address
    'Soleimannejad, Janet'
;
Department of Chemistry
Faculty of Science
Ilam University
Ilam
Iran
;
    'Aghabozorg, Hossein'
;
Faculty of Chemistry
Tarbiat Moallem University
49 Mofateh Avenue
15614 Tehran
Iran
;
    'Najafi, Shokoh'
;
Department of Chemistry
Faculty of Science
Ilam University
Ilam
Iran
;
    'Nasibipour, Mina'
;
Department of Chemistry
Faculty of Science
Ilam University
Ilam
Iran
;
    'Attar Gharamaleki, Jafar'
;
Faculty of Chemistry
Tarbiat Moallem University
49 Mofateh Avenue
15614 Tehran
Iran
;
