# Supplementary material for: 4,4′-Bipyridine–2-hydroxy­propane-1,2,3-tricarboxylic acid (3/2)
Source: Acta Crystallogr Sect E Struct Rep Online. 2009 Feb 18;65(Pt 3):o532–3. doi: 10.1107/S1600536809004607 (PMC2968425; doi:10.1107/S1600536809004607)
Supplement: Supplementary file 2 [file e-65-0o532-Isup2.hkl]

# 
# h,k,l, Fc-squared, Fo-squared, sigma(Fo-squared) and status flag 
# 
data_I
_shelx_title ' I         P 21/N       R   0.05' 
_shelx_refln_list_code          4 
_shelx_F_calc_maximum      205.98 
_exptl_crystal_F_000       892.00 
_reflns_d_resolution_high  0.6996 
 
loop_ 
 _symmetry_equiv_pos_as_xyz 
 'x, y, z' 
 '-x+1/2, y+1/2, -z+1/2' 
 '-x, -y, -z' 
 'x-1/2, -y-1/2, z-1/2' 
 
_cell_length_a     7.0371 
_cell_length_b    33.5054 
_cell_length_c     8.4715 
_cell_angle_alpha  90.000 
_cell_angle_beta   90.302 
_cell_angle_gamma  90.000 
 
_shelx_F_squared_multiplier     1.000 
 
loop_ 
 _refln_index_h 
 _refln_index_k 
 _refln_index_l 
 _refln_F_squared_calc 
 _refln_F_squared_meas 
 _refln_F_squared_sigma 
 _refln_observed_status 
   2   0   0    37951.87    37727.38    314.19 o 
   4   0   0       25.41       90.30      6.49 o 
   6   0   0      485.39      524.74      9.32 o 
   8   0   0      256.89      208.19     20.61 o 
  10   0   0       16.42       27.48     14.33 o 
   1   1   0      689.65      586.85      5.11 o 
   2   1   0    18178.11    19400.77    128.42 o 
   3   1   0       15.25       18.40      1.67 o 
   4   1   0     6681.21     7134.49     33.61 o 
   5   1   0      353.17      383.00      4.07 o 
   6   1   0      694.33      737.99      8.10 o 
   7   1   0       34.38       25.85      3.21 o 
   8   1   0        0.10       -1.62      5.16 o 
   9   1   0       14.18        8.26      6.98 o 
  10   1   0        2.36        2.48      7.60 o 
   0   2   0        9.25        0.04      0.08 o 
   1   2   0     3125.52     2848.23     19.78 o 
   2   2   0    27923.08    27672.18    146.70 o 
   3   2   0     6818.44     6975.62     33.13 o 
   4   2   0      162.13      197.69      7.03 o 
   5   2   0       47.14       48.46      1.69 o 
   6   2   0      463.56      478.21      6.51 o 
   7   2   0       12.11        9.08      2.72 o 
   8   2   0       24.15       11.01      6.16 o 
   9   2   0       20.98       21.84      8.93 o 
  10   2   0       13.22        6.76      8.51 o 
   1   3   0      100.93       86.13      1.18 o 
   2   3   0     5047.07     5273.61     43.01 o 
   3   3   0      510.68      588.10      4.09 o 
   4   3   0     1889.18     1856.58     10.39 o 
   5   3   0        6.89        9.40      1.12 o 
   6   3   0      480.25      474.45      6.65 o 
   7   3   0      269.71      272.55      7.28 o 
   8   3   0      137.34      124.18     14.97 o 
   9   3   0       46.72       48.38      9.92 o 
  10   3   0       49.18       51.28     11.14 o 
   0   4   0        0.39        1.59      0.53 o 
   1   4   0      131.91      130.67      1.50 o 
   2   4   0      296.93      269.05      3.13 o 
   3   4   0     2010.42     2054.31     10.56 o 
   4   4   0      383.32      383.79      5.57 o 
   5   4   0       82.04       82.28      2.06 o 
   6   4   0       10.70       15.27      2.04 o 
   7   4   0      116.40      123.67      5.32 o 
   8   4   0      295.12      256.59     16.14 o 
   9   4   0        8.98        9.16      8.12 o 
   1   5   0      383.11      364.08      3.01 o 
   2   5   0     1421.95     1304.86      7.81 o 
   3   5   0      463.87      510.83      3.67 o 
   4   5   0      699.63      739.68      5.15 o 
   5   5   0      260.40      261.05      3.45 o 
   6   5   0      599.74      585.56      7.87 o 
   7   5   0      226.47      202.51      6.51 o 
   8   5   0       91.11       80.56      7.53 o 
   9   5   0       73.33       61.31     10.42 o 
   0   6   0     1648.10     1762.12     16.28 o 
   1   6   0     2954.40     2721.29     17.93 o 
   2   6   0       26.50       44.47      1.03 o 
   3   6   0       44.97       57.45      1.27 o 
   4   6   0     3343.60     3353.24     16.82 o 
   5   6   0       79.36       81.32      2.52 o 
   6   6   0      937.37      886.08     10.21 o 
   7   6   0        1.35        5.01      2.52 o 
   8   6   0        7.07        3.81      3.81 o 
   9   6   0        0.57        1.54      6.61 o 
   1   7   0      226.66      242.29      2.25 o 
   2   7   0        3.92        6.71      0.62 o 
   3   7   0       34.67       41.02      1.10 o 
   4   7   0      226.96      234.81      5.21 o 
   5   7   0      606.09      609.34      5.87 o 
   6   7   0       32.16       56.74      4.49 o 
   7   7   0        0.24       -2.09      2.09 o 
   8   7   0      103.70       72.08      8.81 o 
   9   7   0       13.00        4.54     10.20 o 
   0   8   0     1856.87     1660.57     13.83 o 
   1   8   0      460.54      428.34      3.24 o 
   2   8   0     1031.04      915.84      5.58 o 
   3   8   0        4.28        4.05      0.67 o 
   4   8   0       25.84       21.18      1.07 o 
   5   8   0      129.91      129.16      2.85 o 
   6   8   0        0.00        2.75      1.95 o 
   7   8   0       15.36       17.88      2.82 o 
   8   8   0        4.79        6.97      3.91 o 
   9   8   0        2.95        6.87      7.09 o 
   1   9   0      238.04      213.73      2.01 o 
   2   9   0      508.13      522.60      3.79 o 
   3   9   0      950.98      950.72      5.93 o 
   4   9   0      407.37      390.09      3.49 o 
   5   9   0     1884.21     1833.29     12.90 o 
   6   9   0        6.90        6.57      1.85 o 
   7   9   0        9.45        3.67      2.82 o 
   8   9   0      314.67      305.49     11.74 o 
   9   9   0      106.20      120.22     13.25 o 
   0  10   0        5.33       15.66      0.90 o 
   1  10   0       47.14       49.91      1.04 o 
   2  10   0       34.57       50.82      1.12 o 
   3  10   0     1034.73     1039.29      6.40 o 
   4  10   0      193.46      169.45      2.34 o 
   5  10   0       54.14       55.01      2.27 o 
   6  10   0       97.02       89.86      3.55 o 
   7  10   0       69.01       76.84      4.56 o 
   8  10   0        5.99       13.73      3.76 o 
   9  10   0       28.94       31.16      8.69 o 
   1  11   0       51.76       79.96      1.26 o 
   2  11   0       14.33       17.51      0.81 o 
   3  11   0     1415.69     1375.03      8.15 o 
   4  11   0      395.75      387.64      3.63 o 
   5  11   0      987.16      983.92      8.64 o 
   6  11   0      275.78      283.96      5.74 o 
   7  11   0       47.35       45.79      3.85 o 
   8  11   0        6.57       13.50      3.85 o 
   9  11   0       90.19       94.09     15.80 o 
   0  12   0     1088.64     1373.83     10.31 o 
   1  12   0      423.18      375.91      2.92 o 
   2  12   0      361.86      413.76      3.19 o 
   3  12   0     1707.11     1888.01     10.07 o 
   4  12   0      286.33      288.54      3.21 o 
   5  12   0      185.25      180.56      3.40 o 
   6  12   0      146.24      143.63      4.47 o 
   7  12   0        7.51        8.43      2.62 o 
   8  12   0        0.41        0.37      3.89 o 
   9  12   0       81.30      113.97     18.64 o 
   1  13   0      728.74      740.98      4.76 o 
   2  13   0       40.14       52.49      1.16 o 
   3  13   0     1136.53     1119.18      6.66 o 
   4  13   0        1.43        3.37      0.82 o 
   5  13   0       13.37        8.22      1.38 o 
   6  13   0      216.53      200.44      5.18 o 
   7  13   0      209.66      208.62      7.62 o 
   8  13   0       91.57       78.69      7.32 o 
   9  13   0       16.41       13.74      8.20 o 
   0  14   0     4963.28     5100.66     33.64 o 
   1  14   0     3949.43     3979.63     19.61 o 
   2  14   0      635.04      571.42      3.91 o 
   3  14   0        1.74        0.71      0.59 o 
   4  14   0      306.53      294.37      3.31 o 
   5  14   0       71.32       89.73      2.72 o 
   6  14   0       25.82       29.21      3.45 o 
   7  14   0        0.32        5.11      2.65 o 
   8  14   0       29.87       23.30      5.96 o 
   9  14   0      113.15      125.15     15.18 o 
   1  15   0      952.01     1028.99      6.03 o 
   2  15   0      428.97      454.03      3.50 o 
   3  15   0      370.11      345.68      3.11 o 
   4  15   0      190.27      207.87      2.93 o 
   5  15   0      724.89      709.32      8.06 o 
   6  15   0      170.51      179.73      7.21 o 
   7  15   0      115.46      109.72      5.47 o 
   8  15   0        3.70        7.33      4.84 o 
   9  15   0       75.77       85.57     12.34 o 
   0  16   0     1833.23     1979.91     14.09 o 
   1  16   0     1043.51     1130.18      6.57 o 
   2  16   0      217.23      236.20      2.43 o 
   3  16   0      581.04      617.41      4.55 o 
   4  16   0      907.95      892.09      7.14 o 
   5  16   0       55.28       53.99      2.61 o 
   6  16   0        4.10        5.06      2.22 o 
   7  16   0        4.97        2.66      2.58 o 
   8  16   0       22.10       21.15      5.98 o 
   9  16   0       96.38       94.42     13.04 o 
   1  17   0      637.12      743.83      4.75 o 
   2  17   0      475.98      537.91      5.10 o 
   3  17   0       69.76       65.64      1.46 o 
   4  17   0       16.20       12.09      1.29 o 
   5  17   0        0.82        2.15      1.50 o 
   6  17   0      113.91      122.33      4.93 o 
   7  17   0       12.52       10.66      3.02 o 
   8  17   0       41.74       38.33      6.95 o 
   9  17   0       13.91       23.68      8.79 o 
   0  18   0      398.22      436.00      4.75 o 
   1  18   0      281.35      327.58      2.87 o 
   2  18   0     4881.79     4828.78     23.13 o 
   3  18   0      361.66      417.78      3.84 o 
   4  18   0        1.63        1.35      1.07 o 
   5  18   0      390.89      367.14      6.22 o 
   6  18   0      137.67      141.69      5.33 o 
   7  18   0       31.74       41.49      4.07 o 
   8  18   0       62.21       61.95      7.29 o 
   9  18   0        0.64       -0.42      7.51 o 
   1  19   0        0.93        4.64      0.63 o 
   2  19   0        5.27       45.59      1.70 o 
   3  19   0      531.94      522.25      4.51 o 
   4  19   0        0.24        0.13      1.12 o 
   5  19   0      299.58      314.63      6.29 o 
   6  19   0       84.91       84.11      5.00 o 
   7  19   0       61.76       49.48      4.65 o 
   8  19   0      103.75      100.26      8.57 o 
   9  19   0       35.42       35.76     10.18 o 
   0  20   0        3.77        1.55      0.84 o 
   1  20   0      435.47      459.04      3.71 o 
   2  20   0      977.79      940.50      6.34 o 
   3  20   0        0.41        4.14      0.90 o 
   4  20   0       37.94       39.68      2.08 o 
   5  20   0      353.60      346.46      9.37 o 
   6  20   0       79.43       93.50      4.61 o 
   7  20   0       99.49       87.72      5.30 o 
   8  20   0       69.66       57.92      7.46 o 
   9  20   0       52.07       43.35     12.98 o 
   1  21   0      458.29      547.89      4.29 o 
   2  21   0      742.82      774.27      5.71 o 
   3  21   0      210.85      203.46      3.01 o 
   4  21   0       11.29       12.73      1.56 o 
   5  21   0      818.27      769.27     11.61 o 
   6  21   0       69.08       61.20      4.40 o 
   7  21   0      142.31      138.10      6.28 o 
   8  21   0       29.64       26.52      6.59 o 
   9  21   0        7.17       20.65     11.92 o 
   0  22   0      353.71      363.96      4.87 o 
   1  22   0      194.75      190.87      2.54 o 
   2  22   0      546.45      526.78      4.66 o 
   3  22   0       46.38       33.52      1.56 o 
   4  22   0      273.63      264.03      4.80 o 
   5  22   0      533.55      520.58     10.07 o 
   6  22   0       72.50       62.21      5.49 o 
   7  22   0        2.76        1.80      2.94 o 
   8  22   0        8.78       12.69      5.50 o 
   1  23   0      887.87      897.20      6.53 o 
   2  23   0      267.32      239.38      3.28 o 
   3  23   0      222.96      227.74      3.51 o 
   4  23   0      378.36      344.63      6.20 o 
   5  23   0      732.83      689.65     12.01 o 
   6  23   0       21.22       20.25      3.94 o 
   7  23   0       21.54       11.46      3.37 o 
   8  23   0       31.74       22.62      5.87 o 
   0  24   0        0.04        0.89      1.10 o 
   1  24   0       50.40       58.75      1.80 o 
   2  24   0      120.78      124.58      2.58 o 
   3  24   0      390.67      342.34      5.00 o 
   4  24   0      302.58      287.43      5.90 o 
   5  24   0       69.77       77.19      5.75 o 
   6  24   0       76.64       70.82      4.70 o 
   7  24   0        9.05       12.56      3.48 o 
   8  24   0       11.35        7.91      5.34 o 
   1  25   0      838.73      816.54      6.82 o 
   2  25   0      529.32      511.73      5.54 o 
   3  25   0       29.43       27.26      2.29 o 
   4  25   0       90.37       81.16      4.13 o 
   5  25   0        3.93        1.62      2.45 o 
   6  25   0        8.08       10.89      3.08 o 
   7  25   0        0.69       -1.24      3.04 o 
   8  25   0       12.11        8.07      5.46 o 
   0  26   0      788.75      741.51     10.03 o 
   1  26   0      249.25      266.67      4.04 o 
   2  26   0       20.91       29.53      2.14 o 
   3  26   0       45.83       34.58      2.55 o 
   4  26   0       69.86       73.79      4.18 o 
   5  26   0      345.39      331.93      8.34 o 
   6  26   0       73.15       84.87      5.31 o 
   7  26   0       78.33       69.85      5.74 o 
   8  26   0       29.89       18.23      7.19 o 
   1  27   0      294.08      283.21      4.50 o 
   2  27   0       51.79       49.70      2.32 o 
   3  27   0        2.40        1.56      1.97 o 
   4  27   0      378.15      348.71      7.65 o 
   5  27   0       46.85       50.91      4.17 o 
   6  27   0       47.17       43.95      4.35 o 
   7  27   0       46.42       41.94      5.87 o 
   8  27   0        4.72       17.32      8.61 o 
   0  28   0     2174.86     2102.18     22.88 o 
   1  28   0       72.57       94.29      2.94 o 
   2  28   0      164.68      164.08      3.83 o 
   3  28   0      136.97      126.43      6.88 o 
   4  28   0       55.51       55.00      4.05 o 
   5  28   0       47.06       36.97      4.95 o 
   6  28   0        3.94        5.69      3.09 o 
   7  28   0       14.33       17.83      6.38 o 
   8  28   0        6.58       10.25      8.19 o 
   1  29   0      907.81      874.58      9.05 o 
   2  29   0        8.97       11.47      1.97 o 
   3  29   0      198.23      183.65      6.00 o 
   4  29   0      272.50      251.22      7.63 o 
   5  29   0      303.32      323.47      8.53 o 
   6  29   0       25.82       28.49      3.97 o 
   7  29   0      330.02      320.19     13.13 o 
   0  30   0       17.96       23.86      2.81 o 
   1  30   0      283.89      330.73      5.92 o 
   2  30   0      310.72      311.45      6.42 o 
   3  30   0       22.69       25.25      3.09 o 
   4  30   0       94.37       86.66      7.20 o 
   5  30   0       79.02       78.86      5.14 o 
   6  30   0       16.05        9.68      3.53 o 
   7  30   0        1.12       -0.17      4.75 o 
   1  31   0      338.07      361.97      6.56 o 
   2  31   0      267.79      256.34      5.97 o 
   3  31   0        0.57       -0.36      2.26 o 
   4  31   0       97.10       84.51      5.04 o 
   5  31   0      155.24      145.06      6.51 o 
   6  31   0       20.37       16.78      4.00 o 
   7  31   0       85.37       77.22      9.60 o 
   0  32   0      725.24      671.18     14.06 o 
   1  32   0      266.49      306.18      6.14 o 
   2  32   0        0.38        7.34      2.32 o 
   3  32   0      326.82      305.30      8.39 o 
   4  32   0      161.59      175.57      6.65 o 
   5  32   0       77.71       70.57      5.08 o 
   6  32   0      148.38      162.83     14.15 o 
   7  32   0       31.48       36.28     11.52 o 
   1  33   0      171.58      167.66      4.90 o 
   2  33   0      499.83      484.61      9.00 o 
   3  33   0        0.44        4.97      2.86 o 
   4  33   0        8.76        8.71      2.93 o 
   5  33   0       14.58       10.12      4.28 o 
   6  33   0       10.46       17.25      4.98 o 
   7  33   0        0.00        0.20      6.15 o 
   0  34   0       95.24      108.86      6.36 o 
   1  34   0      600.88      603.11      9.97 o 
   2  34   0      586.80      550.77      9.78 o 
   3  34   0       53.17       44.65      4.39 o 
   4  34   0        2.44        7.19      2.99 o 
   5  34   0        0.01        2.64      3.31 o 
   6  34   0       23.03       22.25      5.93 o 
   7  34   0        8.52       12.25      6.87 o 
   1  35   0        0.30       21.03      2.66 o 
   2  35   0      122.82      130.83      5.31 o 
   3  35   0      112.01       98.39      5.82 o 
   4  35   0       15.58        8.99      3.28 o 
   5  35   0      163.30      170.70      7.85 o 
   6  35   0        4.43        3.65      5.63 o 
   0  36   0       14.12       12.96      3.70 o 
   1  36   0       44.43       48.64      3.83 o 
   2  36   0        6.48       12.22      2.94 o 
   3  36   0        6.64        5.96      2.98 o 
   4  36   0      633.35      631.81     13.59 o 
   5  36   0       39.34       30.86      4.68 o 
   6  36   0       56.47       53.51      9.61 o 
   1  37   0      155.48      162.85      5.98 o 
   2  37   0        2.37        3.92      2.72 o 
   3  37   0       31.65       38.19      4.49 o 
   4  37   0       49.64       49.95      4.94 o 
   5  37   0       92.91       89.95      8.47 o 
   6  37   0       91.64      101.24     10.74 o 
   0  38   0      169.04      187.70      8.55 o 
   1  38   0       55.42       67.64      4.40 o 
   2  38   0      157.88      142.35      6.76 o 
   3  38   0       79.18       89.50      7.48 o 
   4  38   0        1.85        2.16      3.38 o 
   5  38   0       46.22       43.10      6.92 o 
   6  38   0        1.87       10.48      6.49 o 
   1  39   0       33.07       39.79      4.14 o 
   2  39   0       15.91       14.56      3.52 o 
   3  39   0      151.91      155.60      8.03 o 
   4  39   0       16.05       11.98      4.06 o 
   5  39   0        0.81        6.08      5.88 o 
   0  40   0       18.62       29.88      5.61 o 
   1  40   0        0.01        3.71      3.00 o 
   2  40   0       58.03       71.63      6.73 o 
   3  40   0        0.06        5.70      3.69 o 
   4  40   0       58.52       73.04      9.97 o 
   5  40   0       21.86       18.22      8.41 o 
   1  41   0      102.60      109.97      7.38 o 
   2  41   0      241.02      242.75     10.54 o 
   3  41   0       30.06       31.14      7.36 o 
   4  41   0      137.43      170.49     12.42 o 
   5  41   0        0.93        1.98      7.07 o 
   0  42   0      496.35      530.97     25.37 o 
   1  42   0       28.78       33.37      4.80 o 
   2  42   0      191.01      229.01     11.67 o 
   3  42   0       47.84       57.65      8.35 o 
   4  42   0       23.03       26.26      8.55 o 
   1  43   0       75.27      103.23      6.97 o 
   2  43   0       12.07       30.85      6.13 o 
   3  43   0        0.33        9.04      5.99 o 
   4  43   0       12.54       17.92      8.19 o 
   0  44   0      412.57      508.68     21.26 o 
   1  44   0        6.68        8.51      3.98 o 
   2  44   0        6.05       15.65      6.11 o 
   3  44   0       43.99       31.93      8.13 o 
   1  45   0       19.72       22.31      4.77 o 
   2  45   0       44.94       40.90      7.80 o 
   3  45   0        0.39       10.45      7.53 o 
   0  46   0        1.46       14.93      7.53 o 
   1  46   0        5.09        9.96      6.06 o 
   2  46   0      188.72      193.60     13.31 o 
   1  47   0       20.63       15.88     11.62 o 
  -9   0   1       61.36       62.98     15.14 o 
  -7   0   1       27.84       27.68      6.68 o 
  -5   0   1     2330.83     2450.73     22.92 o 
  -3   0   1     4665.10     4852.54     34.95 o 
  -1   0   1     9943.33     9723.05     94.84 o 
   1   0   1       31.16       22.34      1.03 o 
   3   0   1     3557.62     3574.83     26.47 o 
   5   0   1      530.13      550.15      8.01 o 
   7   0   1     1101.95      959.72     18.85 o 
   9   0   1       54.20       33.46     12.00 o 
  -9   1   1        6.50        7.72      7.33 o 
  -8   1   1      126.28       95.27      8.94 o 
  -7   1   1       37.15       34.34      4.91 o 
  -6   1   1      117.49      102.43      4.06 o 
  -5   1   1       15.22       11.88      1.66 o 
  -4   1   1      374.92      377.42      3.60 o 
  -3   1   1      148.26      133.04      3.92 o 
  -2   1   1     1889.65     1956.20     17.85 o 
  -1   1   1       89.19       92.18      1.60 o 
   0   1   1      925.17      948.20      6.51 o 
   1   1   1      222.12      202.60      1.77 o 
   2   1   1      364.28      379.06      4.95 o 
   3   1   1     1024.01     1176.05      8.51 o 
   4   1   1     1738.59     1809.88     10.46 o 
   5   1   1      209.38      200.82      3.29 o 
   6   1   1        0.02        1.28      1.24 o 
   7   1   1      226.10      217.18      7.14 o 
   8   1   1        4.95       11.75      3.80 o 
   9   1   1       28.66       45.28      9.54 o 
  -9   2   1        2.20       -4.75      6.33 o 
  -8   2   1        0.82        6.22      4.90 o 
  -7   2   1        4.95        8.54      3.73 o 
  -6   2   1      197.75      214.91      5.52 o 
  -5   2   1      152.05      166.09      2.85 o 
  -4   2   1      833.81      835.83      5.58 o 
  -3   2   1     4322.45     4401.74     21.44 o 
  -2   2   1    10239.96    10674.49     56.78 o 
  -1   2   1       36.58       35.46      1.67 o 
   0   2   1      261.57      269.41      2.00 o 
   1   2   1     5102.85     4788.85     26.68 o 
   2   2   1       41.20       85.36      2.09 o 
   3   2   1     8953.22     9328.73     42.41 o 
   4   2   1        0.95        5.03      1.45 o 
   5   2   1      145.11      136.05      2.79 o 
   6   2   1       17.40       19.63      2.10 o 
   7   2   1       42.46       36.46      3.21 o 
   8   2   1       35.22       31.64      4.15 o 
   9   2   1       43.51       12.82     13.72 o 
  -9   3   1      125.00      136.35     13.90 o 
  -8   3   1      145.16      130.82      9.93 o 
  -7   3   1       40.15       30.61      4.69 o 
  -6   3   1      110.32      111.01      5.85 o 
  -5   3   1       13.46       11.37      1.39 o 
  -4   3   1      993.58     1030.58      6.51 o 
  -3   3   1     1921.95     2075.89     10.98 o 
  -2   3   1    11859.27    12307.36     65.30 o 
  -1   3   1     3706.12     3492.24     21.69 o 
   0   3   1       86.05      101.87      1.00 o 
   1   3   1     3542.97     3363.25     19.88 o 
   2   3   1     6284.90     6195.20     30.59 o 
   3   3   1     4495.03     4799.33     26.76 o 
   4   3   1       40.28       49.84      1.44 o 
   5   3   1      238.18      249.70      3.67 o 
   6   3   1      151.20      158.92      3.58 o 
   7   3   1       65.24       68.50      4.48 o 
   8   3   1        0.49        3.65      3.05 o 
   9   3   1        8.99        6.18      5.15 o 
  -9   4   1       21.01       17.52     11.98 o 
  -8   4   1        0.97        4.66      7.18 o 
  -7   4   1        0.46        5.33      3.60 o 
  -6   4   1       12.19       13.28      2.38 o 
  -5   4   1       33.00       54.95      1.92 o 
  -4   4   1     4640.24     4826.04     23.78 o 
  -3   4   1     3325.36     3296.15     16.72 o 
  -2   4   1     1175.21     1356.35      8.21 o 
  -1   4   1     9873.87     9648.48     53.76 o 
   0   4   1       75.57       61.16      0.89 o 
   1   4   1     1983.28     1911.65     11.17 o 
   2   4   1    15227.84    15567.66     74.93 o 
   3   4   1       19.96       26.46      1.46 o 
   4   4   1     5051.87     5169.49     24.41 o 
   5   4   1        0.01        0.52      1.02 o 
   6   4   1      255.54      283.32      4.70 o 
   7   4   1        0.04        1.46      2.11 o 
   8   4   1        2.24        3.27      3.12 o 
   9   4   1        3.74       11.30      5.58 o 
  -9   5   1      135.44      145.52     14.32 o 
  -8   5   1       59.75       53.73      7.40 o 
  -7   5   1       80.82       74.53      6.33 o 
  -6   5   1      425.70      442.21      7.72 o 
  -5   5   1       93.28      105.62      2.51 o 
  -4   5   1       49.30       67.35      2.83 o 
  -3   5   1      734.19      812.01      5.10 o 
  -2   5   1        3.91       10.85      0.76 o 
  -1   5   1    16872.26    16663.53     91.65 o 
   0   5   1    42426.50    40278.95    212.36 o 
   1   5   1      105.10       90.62      2.80 o 
   2   5   1     5910.22     5835.33     29.67 o 
   3   5   1      140.69      148.73      1.85 o 
   4   5   1      512.59      620.91     12.26 o 
   5   5   1      351.20      383.01      4.41 o 
   6   5   1       78.58       98.01      3.03 o 
   7   5   1       29.08       36.52      3.08 o 
   8   5   1      210.30      204.84      7.93 o 
   9   5   1        8.21       11.23      5.60 o 
  -9   6   1       10.18       16.91      7.78 o 
  -8   6   1       10.09       13.27      5.36 o 
  -7   6   1      565.95      519.78     13.85 o 
  -6   6   1      656.47      689.66      9.52 o 
  -5   6   1      594.20      558.16      5.81 o 
  -4   6   1      703.58      619.73      4.47 o 
  -3   6   1      168.82      165.48      1.98 o 
  -2   6   1      688.28      680.38      4.40 o 
  -1   6   1     1309.06     1245.56      8.35 o 
   0   6   1     5335.37     5283.11     27.57 o 
   1   6   1      454.50      486.44      3.78 o 
   2   6   1     4755.83     4986.13     24.08 o 
   3   6   1      121.62      126.87      1.79 o 
   4   6   1     1398.64     1468.46      8.70 o 
   5   6   1     1141.89     1143.37      8.92 o 
   6   6   1      138.87      145.06      3.86 o 
   7   6   1      217.06      229.68      6.40 o 
   8   6   1        8.46        6.96      3.42 o 
   9   6   1        3.12        5.39      6.07 o 
  -9   7   1      119.09      116.61     13.32 o 
  -8   7   1       54.91       75.30      8.23 o 
  -7   7   1       43.17       64.96      8.52 o 
  -6   7   1      472.95      477.86      7.70 o 
  -5   7   1     1450.82     1455.73     12.00 o 
  -4   7   1       52.96       59.85      1.37 o 
  -3   7   1       72.14       83.23      1.40 o 
  -2   7   1       87.92      139.58      2.64 o 
  -1   7   1     5502.90     5000.58     26.56 o 
   0   7   1        5.39        7.96      0.50 o 
   1   7   1      504.92      530.02      4.13 o 
   2   7   1     6316.69     6031.50     29.36 o 
   3   7   1      633.42      673.10      4.56 o 
   4   7   1      226.82      231.04      2.73 o 
   5   7   1      232.39      244.58      3.87 o 
   6   7   1      613.73      564.75      7.34 o 
   7   7   1       77.60       77.35      3.89 o 
   8   7   1        3.05        3.51      3.20 o 
   9   7   1       46.47       46.31      8.59 o 
  -9   8   1       53.80       54.60     10.12 o 
  -8   8   1      538.99      545.87     18.08 o 
  -7   8   1       61.19       66.76      8.49 o 
  -6   8   1        2.36       12.90      2.26 o 
  -5   8   1      303.62      299.03      4.71 o 
  -4   8   1      179.54      163.10      2.06 o 
  -3   8   1      464.33      445.85      3.28 o 
  -2   8   1       88.70       94.82      1.35 o 
  -1   8   1     3765.38     3715.55     19.21 o 
   0   8   1     3273.71     3131.89     16.38 o 
   1   8   1      487.34      425.46      3.42 o 
   2   8   1     3638.10     3657.03     18.48 o 
   3   8   1        6.57       24.08      0.97 o 
   4   8   1      427.85      424.18      3.95 o 
   5   8   1      601.95      611.68      6.62 o 
   6   8   1       15.79       14.18      1.91 o 
   7   8   1       92.62       96.97      5.41 o 
   8   8   1      202.04      196.46      7.80 o 
   9   8   1       21.22       27.09      7.06 o 
  -9   9   1       85.82       81.71      9.63 o 
  -8   9   1       37.61       58.94     11.11 o 
  -7   9   1      126.12      117.00      7.29 o 
  -6   9   1      360.10      377.04      6.65 o 
  -5   9   1       15.96       17.65      1.62 o 
  -4   9   1      394.73      428.30      3.59 o 
  -3   9   1       96.96      111.76      1.60 o 
  -2   9   1     2527.45     2581.02     12.92 o 
  -1   9   1      263.65      229.68      2.01 o 
   0   9   1       94.82      115.74      1.40 o 
   1   9   1      407.40      362.04      2.78 o 
   2   9   1      851.21      944.43      5.98 o 
   3   9   1     1355.56     1406.46      8.28 o 
   4   9   1      816.86      820.70      6.21 o 
   5   9   1       15.41       25.10      1.64 o 
   6   9   1      173.08      164.37      4.13 o 
   7   9   1       49.59       54.03      3.75 o 
   8   9   1       40.85       44.07      5.36 o 
   9   9   1      252.01      228.76     12.24 o 
  -9  10   1       11.36       21.59      8.29 o 
  -8  10   1        1.75       -0.97      4.61 o 
  -7  10   1        3.13       -0.57      3.39 o 
  -6  10   1      331.97      344.18      6.38 o 
  -5  10   1       21.73       24.87      1.96 o 
  -4  10   1      158.21      170.91      2.22 o 
  -3  10   1        1.74        4.70      0.65 o 
  -2  10   1      831.74      963.21      5.74 o 
  -1  10   1      374.37      361.42      2.64 o 
   0  10   1      117.02      138.40      1.54 o 
   1  10   1      704.00      705.81      4.41 o 
   2  10   1     1292.29     1261.65      7.07 o 
   3  10   1      544.58      523.67      4.11 o 
   4  10   1      113.08      113.27      2.14 o 
   5  10   1       26.78       20.33      1.55 o 
   6  10   1        8.70        4.92      1.74 o 
   7  10   1       44.28       50.55      3.62 o 
   8  10   1       25.24       17.20      3.84 o 
   9  10   1        2.31        6.13      5.03 o 
  -9  11   1       62.75       69.37     11.29 o 
  -8  11   1      162.33      175.34     14.99 o 
  -7  11   1       70.00       76.59      7.03 o 
  -6  11   1      258.31      279.21      5.99 o 
  -5  11   1       44.21       43.52      2.35 o 
  -4  11   1     1207.08     1291.77      7.91 o 
  -3  11   1      145.39      151.32      1.93 o 
  -2  11   1      172.70      248.25      2.30 o 
  -1  11   1       48.88       56.87      1.06 o 
   0  11   1      345.30      406.15      2.89 o 
   1  11   1      105.68       87.38      1.32 o 
   2  11   1     3397.05     3381.45     16.59 o 
   3  11   1        8.31       13.83      0.86 o 
   4  11   1        0.00        2.48      0.79 o 
   5  11   1      160.78      142.63      3.03 o 
   6  11   1      241.76      258.06      5.33 o 
   7  11   1      150.47      141.56      5.30 o 
   8  11   1        0.37        0.91      2.97 o 
   9  11   1        0.82        6.92      5.26 o 
  -9  12   1       45.26       55.36     10.75 o 
  -8  12   1       13.25        5.30      6.15 o 
  -7  12   1       55.57       45.90      5.54 o 
  -6  12   1     1104.05     1060.40     13.04 o 
  -5  12   1       21.53       33.03      2.40 o 
  -4  12   1       28.76       27.02      1.18 o 
  -3  12   1      647.72      622.82      4.35 o 
  -2  12   1      791.50      699.16      4.62 o 
  -1  12   1       56.59       53.19      1.09 o 
   0  12   1     3706.13     3566.57     16.45 o 
   1  12   1     4047.38     4009.03     19.60 o 
   2  12   1     3748.38     3729.80     17.41 o 
   3  12   1       15.93       15.55      0.89 o 
   4  12   1       67.78       86.32      2.09 o 
   5  12   1       39.28       44.41      2.00 o 
   6  12   1      737.18      755.39      9.19 o 
   7  12   1       39.81       30.98      3.27 o 
   8  12   1        6.40        6.27      3.31 o 
   9  12   1        0.08        1.16      7.82 o 
  -9  13   1        3.09        6.85      7.78 o 
  -8  13   1       13.97       10.64      6.89 o 
  -7  13   1        1.54        4.45      3.28 o 
  -6  13   1       27.06       38.54      3.67 o 
  -5  13   1     1094.40     1027.76     11.39 o 
  -4  13   1        1.49        4.54      0.83 o 
  -3  13   1      224.79      276.12      2.75 o 
  -2  13   1      587.51      701.70      4.46 o 
  -1  13   1     2955.77     2925.81     14.80 o 
   0  13   1      766.97      737.13      4.41 o 
   1  13   1     1712.72     1721.13      9.25 o 
   2  13   1      252.85      262.72      2.51 o 
   3  13   1       47.99       57.19      1.44 o 
   4  13   1      215.69      230.86      3.32 o 
   5  13   1     1674.76     1640.96     13.43 o 
   6  13   1      365.89      368.12      6.39 o 
   7  13   1        0.15        2.60      2.28 o 
   8  13   1       16.58       26.29      4.09 o 
   9  13   1       80.31       89.96      7.90 o 
  -9  14   1      138.94      116.08     13.82 o 
  -8  14   1       17.75        5.19      6.81 o 
  -7  14   1       83.06       73.78      5.69 o 
  -6  14   1     1045.79     1033.66     13.86 o 
  -5  14   1       62.86       65.60      2.99 o 
  -4  14   1       84.50       81.91      1.89 o 
  -3  14   1      139.44      122.54      1.82 o 
  -2  14   1      105.95      101.17      1.49 o 
  -1  14   1        0.00        3.88      0.61 o 
   0  14   1       12.53       18.49      0.77 o 
   1  14   1      184.46      207.26      2.26 o 
   2  14   1     1475.01     1606.93      8.53 o 
   3  14   1       19.50       37.42      1.25 o 
   4  14   1     3016.10     2917.75     17.82 o 
   5  14   1      321.35      308.62      4.76 o 
   6  14   1      399.55      403.51      6.44 o 
   7  14   1       36.80       35.52      3.36 o 
   8  14   1       14.70       21.55      3.81 o 
   9  14   1       47.79       47.68      6.38 o 
  -9  15   1        8.95        5.12      7.48 o 
  -8  15   1       77.32       72.56     10.90 o 
  -7  15   1       99.94      105.37      6.63 o 
  -6  15   1       54.78       63.49      3.81 o 
  -5  15   1       94.72       83.22      3.28 o 
  -4  15   1       83.35       79.62      1.98 o 
  -3  15   1      894.49      893.79      5.88 o 
  -2  15   1       15.42       10.29      0.73 o 
  -1  15   1      116.42      124.91      1.64 o 
   0  15   1        0.10        0.25      0.55 o 
   1  15   1     1598.06     1639.23      8.90 o 
   2  15   1       41.09       57.83      1.38 o 
   3  15   1     1217.96     1231.07      7.83 o 
   4  15   1      177.27      200.26      3.10 o 
   5  15   1      256.54      240.95      4.20 o 
   6  15   1       58.76       54.97      2.92 o 
   7  15   1        5.43        6.29      2.51 o 
   8  15   1      290.90      286.44     10.00 o 
   9  15   1      102.31      115.73     12.58 o 
  -9  16   1      104.66       87.03     12.49 o 
  -8  16   1        1.38       -0.74      5.72 o 
  -7  16   1       40.49       37.29      4.65 o 
  -6  16   1        3.69        3.60      2.31 o 
  -5  16   1      239.82      239.41      5.02 o 
  -4  16   1      814.45      824.72      7.04 o 
  -3  16   1     1018.32      977.52      6.72 o 
  -2  16   1      590.17      603.49      4.13 o 
  -1  16   1     4074.27     4144.56     19.45 o 
   0  16   1      276.14      195.33      2.06 o 
   1  16   1       65.02      126.61      1.88 o 
   2  16   1        0.68        1.55      0.61 o 
   3  16   1     1022.70     1050.81      6.95 o 
   4  16   1      270.30      255.76      3.66 o 
   5  16   1      966.26      910.93      9.24 o 
   6  16   1      356.09      345.94      6.64 o 
   7  16   1       16.06       13.51      2.87 o 
   8  16   1       44.63       52.93      4.73 o 
   9  16   1       23.01       19.31      7.06 o 
  -9  17   1       50.22       46.36     10.58 o 
  -8  17   1       14.25        3.00      7.66 o 
  -7  17   1      205.39      215.06      8.90 o 
  -6  17   1      313.08      287.41      7.32 o 
  -5  17   1      243.32      253.06      5.26 o 
  -4  17   1      628.76      644.82      6.05 o 
  -3  17   1     1836.91     1898.97     11.68 o 
  -2  17   1      172.76      225.66      2.34 o 
  -1  17   1       78.53      119.14      2.41 o 
   0  17   1     1030.05     1060.28      6.02 o 
   1  17   1       44.56       39.41      1.12 o 
   2  17   1      604.30      654.10      4.65 o 
   3  17   1       15.91       32.63      1.36 o 
   4  17   1      813.90      750.42      7.01 o 
   5  17   1      320.55      313.83      5.02 o 
   6  17   1      367.70      363.86      7.86 o 
   7  17   1        8.18       15.71      2.88 o 
   8  17   1       15.53       23.63      4.05 o 
   9  17   1        2.72        2.11      6.05 o 
  -9  18   1       29.72       12.25      8.56 o 
  -8  18   1        4.59        4.25      5.35 o 
  -7  18   1      174.66      175.38      8.71 o 
  -6  18   1        3.83        8.48      2.51 o 
  -5  18   1      517.77      503.15      8.42 o 
  -4  18   1        0.02        4.30      1.20 o 
  -3  18   1     1034.84     1066.77      7.70 o 
  -2  18   1      767.31      838.74      5.40 o 
  -1  18   1     1155.99     1199.38      6.93 o 
   0  18   1     2672.65     2825.90     13.93 o 
   1  18   1     1505.90     1517.85      8.25 o 
   2  18   1     1148.57     1176.55      7.49 o 
   3  18   1      311.20      321.18      3.65 o 
   4  18   1      107.90      102.79      2.75 o 
   5  18   1     1231.56     1199.91     11.33 o 
   6  18   1      239.32      234.09      7.29 o 
   7  18   1        6.60        5.32      2.64 o 
   8  18   1       45.37       47.15      4.73 o 
   9  18   1        2.37        7.83      7.36 o 
  -9  19   1      139.04      117.39     20.70 o 
  -8  19   1       36.34       26.77      6.69 o 
  -7  19   1       80.08       71.91      8.32 o 
  -6  19   1      100.90      105.79      7.02 o 
  -5  19   1       40.91       38.86      3.31 o 
  -4  19   1        1.27        2.77      1.32 o 
  -3  19   1      382.48      361.62      3.78 o 
  -2  19   1     1619.68     1576.46      9.13 o 
  -1  19   1      821.17      871.64      5.65 o 
   0  19   1       98.38      157.77      2.56 o 
   1  19   1      389.83      365.67      3.22 o 
   2  19   1      105.80      115.67      2.00 o 
   3  19   1        2.88        6.73      1.07 o 
   4  19   1      405.23      357.08      4.88 o 
   5  19   1        0.03       -0.37      1.45 o 
   6  19   1      460.46      451.87      8.20 o 
   7  19   1        6.36        3.93      2.88 o 
   8  19   1        6.04       11.71      3.95 o 
   9  19   1        0.03        3.67      7.43 o 
  -8  20   1       14.27       11.67      5.61 o 
  -7  20   1      300.26      302.96      9.44 o 
  -6  20   1      138.15      151.49      5.87 o 
  -5  20   1       10.69       12.36      2.59 o 
  -4  20   1       31.76       27.10      1.93 o 
  -3  20   1      436.29      424.26      4.49 o 
  -2  20   1      725.38      638.46      5.01 o 
  -1  20   1      629.38      599.31      4.59 o 
   0  20   1     1407.56     1386.01      8.07 o 
   1  20   1        1.42        2.87      0.70 o 
   2  20   1      289.79      345.26      3.52 o 
   3  20   1      486.63      476.71      5.57 o 
   4  20   1      261.42      233.39      4.35 o 
   5  20   1       47.40       47.20      2.50 o 
   6  20   1       69.15       72.59      3.89 o 
   7  20   1        1.74        0.33      2.84 o 
   8  20   1      217.13      236.74     12.23 o 
   9  20   1       11.14        3.73     10.31 o 
  -8  21   1        0.93       -1.58      5.30 o 
  -7  21   1       32.87       51.65      5.18 o 
  -6  21   1      127.17      123.41      5.55 o 
  -5  21   1      149.04      144.03      6.13 o 
  -4  21   1       17.78       18.28      1.84 o 
  -3  21   1        0.10        0.50      0.95 o 
  -2  21   1        2.93        6.29      0.88 o 
  -1  21   1      151.27      185.77      2.40 o 
   0  21   1        1.10       12.81      1.66 o 
   1  21   1      142.06      142.83      2.18 o 
   2  21   1       75.52       89.09      1.98 o 
   3  21   1       50.47       41.43      2.11 o 
   4  21   1        0.16       -0.83      1.38 o 
   5  21   1       10.21       14.13      1.85 o 
   6  21   1       94.26       93.04      4.33 o 
   7  21   1       83.91       91.40      5.63 o 
   8  21   1      181.10      179.35     12.68 o 
  -8  22   1       14.27       20.78      6.62 o 
  -7  22   1      297.01      307.11     13.60 o 
  -6  22   1       31.93       29.50      4.11 o 
  -5  22   1      349.73      349.61      8.08 o 
  -4  22   1        5.76        6.67      1.62 o 
  -3  22   1      336.33      362.08      4.85 o 
  -2  22   1       56.89       58.27      1.90 o 
  -1  22   1      839.50      825.88      5.95 o 
   0  22   1      890.14      995.65      6.66 o 
   1  22   1      105.78      124.38      2.16 o 
   2  22   1      130.74       87.34      2.08 o 
   3  22   1       55.16       50.23      2.30 o 
   4  22   1      248.26      237.00      5.09 o 
   5  22   1      107.94      108.15      3.73 o 
   6  22   1      200.31      213.76      5.97 o 
   7  22   1        0.81        0.75      3.01 o 
   8  22   1       17.64       11.68      4.43 o 
  -8  23   1        8.87        9.32      5.97 o 
  -7  23   1       41.36       31.01      4.68 o 
  -6  23   1      178.94      176.37      7.60 o 
  -5  23   1       65.84       66.54      4.31 o 
  -4  23   1       10.51       10.10      1.87 o 
  -3  23   1      379.40      390.66      5.15 o 
  -2  23   1      515.65      505.92      5.40 o 
  -1  23   1      384.07      388.04      3.99 o 
   0  23   1       16.66       40.48      1.62 o 
   1  23   1       46.37       60.84      1.74 o 
   2  23   1       92.39      107.21      2.46 o 
   3  23   1       14.43       19.09      1.87 o 
   4  23   1        9.21       12.87      1.97 o 
   5  23   1        0.39       -0.71      1.72 o 
   6  23   1      176.79      186.16      6.35 o 
   7  23   1       64.07       51.16      5.07 o 
   8  23   1       68.68       54.56      6.09 o 
  -8  24   1      117.86      134.92     10.08 o 
  -7  24   1       72.69       74.63      6.13 o 
  -6  24   1       56.82       50.11      4.91 o 
  -5  24   1       89.25       93.37      4.86 o 
  -4  24   1      139.36      127.12      4.95 o 
  -3  24   1       39.66       24.49      1.79 o 
  -2  24   1     1213.49     1148.78      9.51 o 
  -1  24   1      233.44      208.58      3.20 o 
   0  24   1     1292.57     1244.90      8.52 o 
   1  24   1       23.60       19.28      1.26 o 
   2  24   1       10.38       16.64      1.51 o 
   3  24   1       16.47       15.23      1.89 o 
   4  24   1      319.67      317.16      5.95 o 
   5  24   1      184.96      171.60      4.77 o 
   6  24   1      145.20      133.67      5.72 o 
   7  24   1       26.02       23.30      4.28 o 
   8  24   1        4.46        3.74      4.22 o 
  -8  25   1       80.82       77.28      8.92 o 
  -7  25   1       64.08       59.59      5.83 o 
  -6  25   1       72.75       58.04      5.35 o 
  -5  25   1        0.05        0.72      2.38 o 
  -4  25   1      189.10      163.29      5.44 o 
  -3  25   1       65.22       73.88      2.87 o 
  -2  25   1       27.21       38.34      2.24 o 
  -1  25   1       28.55       31.02      1.74 o 
   0  25   1      217.12      263.91      3.70 o 
   1  25   1       33.06       31.31      1.60 o 
   2  25   1      114.51      128.12      3.43 o 
   3  25   1      105.22       87.48      3.38 o 
   4  25   1      148.61      130.53      4.24 o 
   5  25   1        0.15        2.00      1.92 o 
   6  25   1       17.61       18.28      3.44 o 
   7  25   1       16.75       19.51      4.41 o 
   8  25   1       37.13       28.24      5.75 o 
  -8  26   1       81.85       48.37     10.79 o 
  -7  26   1      130.85      125.86      7.52 o 
  -6  26   1      230.99      221.84     11.85 o 
  -5  26   1       57.53       56.90      4.26 o 
  -4  26   1        0.74        8.67      2.54 o 
  -3  26   1      827.84      767.67      8.41 o 
  -2  26   1      145.69      122.90      3.06 o 
  -1  26   1       44.91       44.48      2.20 o 
   0  26   1       19.79       22.26      1.68 o 
   1  26   1      257.38      269.96      4.12 o 
   2  26   1       62.90       57.33      2.87 o 
   3  26   1      201.44      202.76      4.59 o 
   4  26   1      314.70      299.29      7.44 o 
   5  26   1        3.36        5.61      2.41 o 
   6  26   1      356.30      364.03      9.30 o 
   7  26   1        9.67        9.82      4.16 o 
   8  26   1      163.55      168.53     10.14 o 
  -8  27   1        3.60        2.94      7.26 o 
  -7  27   1       31.01       28.99      5.15 o 
  -6  27   1      131.45      134.43      8.50 o 
  -5  27   1        1.22        3.78      2.49 o 
  -4  27   1      755.81      723.93     12.39 o 
  -3  27   1      105.93      134.21      4.30 o 
  -2  27   1      296.17      284.33      4.81 o 
  -1  27   1      377.69      376.82      5.33 o 
   0  27   1     1663.26     1623.32     13.54 o 
   1  27   1       20.37       31.43      1.97 o 
   2  27   1      465.83      437.93      6.25 o 
   3  27   1      308.17      326.41      6.35 o 
   4  27   1      388.07      372.94      6.78 o 
   5  27   1      184.08      197.05      7.98 o 
   6  27   1      151.72      154.65      6.65 o 
   7  27   1       17.80       15.87      4.11 o 
   8  27   1        9.18        5.14      5.42 o 
  -8  28   1        0.11        9.33      7.98 o 
  -7  28   1      143.24      136.63      8.70 o 
  -6  28   1       19.11       23.42      4.38 o 
  -5  28   1        4.33        3.68      3.14 o 
  -4  28   1      202.58      190.48      6.46 o 
  -3  28   1       33.52       42.82      2.64 o 
  -2  28   1       43.59       46.26      2.43 o 
  -1  28   1     1501.94     1452.78     13.35 o 
   0  28   1      337.92      348.51      5.48 o 
   1  28   1     1134.57     1107.58     10.60 o 
   2  28   1     1174.36     1081.36     11.05 o 
   3  28   1      737.33      708.82      9.09 o 
   4  28   1      136.43      129.15      4.42 o 
   5  28   1       38.64       32.46      3.68 o 
   6  28   1       30.50       17.83      4.28 o 
   7  28   1       20.60       27.73      4.59 o 
   8  28   1       56.35       46.83     10.53 o 
  -7  29   1        6.27        9.27      4.56 o 
  -6  29   1       35.96       44.79      5.22 o 
  -5  29   1       60.07       51.12      4.99 o 
  -4  29   1      252.55      238.96      7.07 o 
  -3  29   1      698.29      646.11      9.50 o 
  -2  29   1     1083.20      971.78     10.73 o 
  -1  29   1      583.18      619.10      7.73 o 
   0  29   1      606.56      573.06      7.35 o 
   1  29   1      331.00      379.72      5.62 o 
   2  29   1      292.92      298.65      5.32 o 
   3  29   1     2189.26     2092.08     19.05 o 
   4  29   1      349.33      358.45      7.39 o 
   5  29   1      211.57      220.39      7.41 o 
   6  29   1       15.17       15.04      3.68 o 
   7  29   1       21.37       22.92      4.74 o 
  -7  30   1       21.07       15.93      5.91 o 
  -6  30   1        0.86        0.49      3.74 o 
  -5  30   1        0.13        2.06      3.12 o 
  -4  30   1      254.07      252.54      7.32 o 
  -3  30   1      311.59      269.91      6.33 o 
  -2  30   1      179.03      187.66      4.78 o 
  -1  30   1     1101.64     1063.29     11.03 o 
   0  30   1     1806.34     1757.99     15.64 o 
   1  30   1     1770.96     1667.00     15.11 o 
   2  30   1      362.03      387.99      6.18 o 
   3  30   1      285.58      298.19      9.23 o 
   4  30   1      131.55      136.62      5.79 o 
   5  30   1       27.98       24.31      3.58 o 
   6  30   1       15.15       21.78      4.14 o 
   7  30   1      157.33      157.95     10.14 o 
  -7  31   1        4.79        2.60      5.48 o 
  -6  31   1        0.97       -0.30      3.87 o 
  -5  31   1      208.39      199.53     11.63 o 
  -4  31   1      270.16      252.33      7.52 o 
  -3  31   1        4.49        3.42      2.23 o 
  -2  31   1      163.84      171.21      4.90 o 
  -1  31   1       77.85      105.19      3.77 o 
   0  31   1      430.33      498.51      8.85 o 
   1  31   1       10.74       56.60      6.30 o 
   2  31   1     1243.79     1172.30     12.80 o 
   3  31   1       12.05       11.84      2.57 o 
   4  31   1       52.81       48.91      4.43 o 
   5  31   1      334.62      306.68      8.67 o 
   6  31   1       31.54       21.49      4.26 o 
   7  31   1       70.97       61.55      6.44 o 
  -7  32   1        0.29        3.10      5.83 o 
  -6  32   1       84.88       77.24      7.99 o 
  -5  32   1       41.22       38.08      5.36 o 
  -4  32   1      137.34      150.19      6.26 o 
  -3  32   1        2.34        3.09      2.45 o 
  -2  32   1       84.94       87.05      4.11 o 
  -1  32   1       39.99       43.03      2.87 o 
   0  32   1        0.08       21.89      2.31 o 
   1  32   1      727.89      707.35      9.83 o 
   2  32   1       20.84       39.04      3.99 o 
   3  32   1      110.37      110.91      4.97 o 
   4  32   1      113.87      113.79      7.04 o 
   5  32   1        0.07        0.94      3.23 o 
   6  32   1       40.44       42.40      5.17 o 
   7  32   1       39.34       34.14      6.00 o 
  -7  33   1      223.20      238.34     14.65 o 
  -6  33   1      104.02       88.17      7.62 o 
  -5  33   1       91.20       80.73      7.01 o 
  -4  33   1        0.71        2.03      3.09 o 
  -3  33   1       30.41       29.61      3.51 o 
  -2  33   1      382.43      395.20      8.02 o 
  -1  33   1      167.92      172.02      4.85 o 
   0  33   1      410.04      382.76      6.72 o 
   1  33   1       13.81       32.11      3.05 o 
   2  33   1       88.52       75.68      4.35 o 
   3  33   1       86.35       91.49      5.52 o 
   4  33   1       10.39       12.36      2.98 o 
   5  33   1        2.62        3.83      3.57 o 
   6  33   1       15.96       15.04      4.09 o 
   7  33   1      259.60      266.84     11.86 o 
  -7  34   1       27.59       32.23     13.57 o 
  -6  34   1       17.48        8.86      4.98 o 
  -5  34   1       26.78       19.19      4.73 o 
  -4  34   1       28.49       33.53      4.65 o 
  -3  34   1       94.47       85.56      5.08 o 
  -2  34   1       57.94       61.93      3.65 o 
  -1  34   1       34.32       47.59      3.28 o 
   0  34   1        4.12       17.45      2.32 o 
   1  34   1      747.95      750.12     10.49 o 
   2  34   1      102.07      110.79      5.06 o 
   3  34   1       53.38       54.85      4.65 o 
   4  34   1       84.34       75.37      5.15 o 
   5  34   1      134.66      141.60      7.23 o 
   6  34   1       38.57       45.19      5.75 o 
   7  34   1       33.05       31.98      9.58 o 
  -6  35   1        6.06       12.02      5.48 o 
  -5  35   1        0.03        0.67      3.75 o 
  -4  35   1       27.53       25.73      4.43 o 
  -3  35   1       40.32       33.62      4.40 o 
  -2  35   1       90.24       91.71      4.49 o 
  -1  35   1        1.33        6.29      2.30 o 
   0  35   1        2.43        0.66      1.89 o 
   1  35   1        5.93       29.27      2.93 o 
   2  35   1      615.19      613.95     11.48 o 
   3  35   1       68.24       55.73      5.21 o 
   4  35   1        1.22        2.56      3.19 o 
   5  35   1       33.91       28.39      4.45 o 
   6  35   1      213.98      256.94     10.45 o 
  -6  36   1       70.15       62.90      9.77 o 
  -5  36   1        1.81        2.94      4.22 o 
  -4  36   1      130.31      123.84      7.99 o 
  -3  36   1       42.63       45.46      4.96 o 
  -2  36   1       94.19       90.67      5.07 o 
  -1  36   1       38.56       45.66      3.51 o 
   0  36   1       13.31       13.79      2.49 o 
   1  36   1       49.33       53.67      3.95 o 
   2  36   1      211.38      218.11      9.28 o 
   3  36   1       87.49       78.40      5.49 o 
   4  36   1       78.33       87.00      6.50 o 
   5  36   1       18.85       19.31      4.59 o 
   6  36   1      203.53      214.67     10.76 o 
  -6  37   1       79.00       61.56      9.09 o 
  -5  37   1        0.19        4.90      4.50 o 
  -4  37   1       56.82       60.30      6.49 o 
  -3  37   1        1.43        3.26      3.20 o 
  -2  37   1        0.37        2.10      2.68 o 
  -1  37   1        1.14        4.20      2.26 o 
   0  37   1      191.35      196.96      6.39 o 
   1  37   1      235.60      237.26      6.92 o 
   2  37   1      224.53      210.61      7.87 o 
   3  37   1       67.71       78.55      5.61 o 
   4  37   1      239.31      233.07      9.57 o 
   5  37   1        9.70        6.85      4.46 o 
   6  37   1       45.87       52.43      7.64 o 
  -6  38   1       37.82       36.83      7.93 o 
  -5  38   1      200.38      179.09     10.90 o 
  -4  38   1       48.98       43.34      5.89 o 
  -3  38   1       73.22       66.00      8.39 o 
  -2  38   1       26.74       34.55      4.21 o 
  -1  38   1      186.63      195.86      6.49 o 
   0  38   1        9.19       15.29      2.99 o 
   1  38   1       90.91      107.29      5.62 o 
   2  38   1       34.93       37.10      4.32 o 
   3  38   1       34.77       36.79      5.26 o 
   4  38   1       61.14       52.98      5.83 o 
   5  38   1      186.17      189.38     10.01 o 
   6  38   1       25.20       22.44      6.43 o 
  -5  39   1       37.60       40.83      7.82 o 
  -4  39   1       21.73       22.63      5.07 o 
  -3  39   1       64.67       74.61      6.70 o 
  -2  39   1      154.91      165.15      9.41 o 
  -1  39   1       93.55      114.40      5.40 o 
   0  39   1       70.13       78.10      4.81 o 
   1  39   1      165.71      176.20      6.49 o 
   2  39   1       97.94       94.38      7.97 o 
   3  39   1        0.89        4.42      4.14 o 
   4  39   1        3.34        0.07      3.63 o 
   5  39   1       22.07       18.27      6.95 o 
  -5  40   1       95.94      115.63     12.99 o 
  -4  40   1      130.59      138.75     15.30 o 
  -3  40   1       55.94       58.99      6.32 o 
  -2  40   1      208.06      191.31      9.18 o 
  -1  40   1      185.95      194.13      9.77 o 
   0  40   1       10.57       11.65      3.11 o 
   1  40   1       82.53      100.41      5.38 o 
   2  40   1       45.18       60.32      5.64 o 
   3  40   1      211.56      191.20      9.71 o 
   4  40   1       16.48       13.56      5.01 o 
   5  40   1        1.91        1.85      5.16 o 
  -5  41   1        0.00        1.14      5.96 o 
  -4  41   1       48.53       56.35      7.29 o 
  -3  41   1       48.51       60.94      7.32 o 
  -2  41   1       17.70       21.48      4.45 o 
  -1  41   1        0.01       10.09      3.73 o 
   0  41   1       15.12       16.98      3.70 o 
   1  41   1       16.72       11.93      3.54 o 
   2  41   1        1.21        8.60      4.13 o 
   3  41   1        0.15        2.43      4.70 o 
   4  41   1       62.05       60.93      7.01 o 
   5  41   1       17.13       17.16      6.11 o 
  -4  42   1       42.44       33.86      8.53 o 
  -3  42   1       77.15       76.98      9.31 o 
  -2  42   1       38.74       33.38      6.53 o 
  -1  42   1        3.53       -0.90      3.85 o 
   0  42   1       53.85       55.19      6.07 o 
   1  42   1       29.15       22.14      4.16 o 
   2  42   1       90.18      100.74      7.68 o 
   3  42   1       30.75       32.88      7.18 o 
   4  42   1        9.70        4.43      5.14 o 
  -4  43   1       13.98        5.53      7.56 o 
  -3  43   1       14.33        3.45      5.82 o 
  -2  43   1       52.17       58.43      7.48 o 
  -1  43   1       25.37       16.44      5.14 o 
   0  43   1       20.83       20.13      4.28 o 
   1  43   1        0.02        3.33      4.08 o 
   2  43   1        9.06       11.95      4.58 o 
   3  43   1        4.79        2.88      5.54 o 
   4  43   1        0.47        7.05      5.55 o 
  -3  44   1       12.21       16.65      6.77 o 
  -2  44   1       37.07       39.23      7.48 o 
  -1  44   1        0.19        2.35      4.52 o 
   0  44   1        3.49        6.19      4.04 o 
   1  44   1      133.44      161.57     11.40 o 
   2  44   1        5.86        4.38      4.97 o 
   3  44   1        0.37       -0.49      6.39 o 
  -3  45   1       12.70       -2.74      6.73 o 
  -2  45   1      124.18      148.27     11.79 o 
  -1  45   1        0.01        1.86      5.16 o 
   0  45   1       21.36       17.70      5.13 o 
   1  45   1       66.98       79.65      8.16 o 
   2  45   1       23.78       36.24      7.52 o 
   3  45   1       55.89       67.95     11.55 o 
  -2  46   1        2.55       15.94      8.74 o 
  -1  46   1       60.74       52.68      9.06 o 
   0  46   1        0.13       -1.72      4.50 o 
   1  46   1       31.44       32.17      6.81 o 
   2  46   1       25.27       14.45     10.14 o 
  -1  47   1       17.28        8.33      6.44 o 
   0  47   1       14.44       14.56      6.59 o 
   1  47   1        0.99        7.54      6.18 o 
  -8   0   2       55.74       44.82     12.49 o 
  -6   0   2       46.06       43.60      4.98 o 
  -4   0   2        2.65       -0.11      1.63 o 
  -2   0   2      276.08      264.89      3.67 o 
   0   0   2     1206.80     1316.68     11.71 o 
   2   0   2     5472.17     5258.18     35.74 o 
   4   0   2     1360.81     1349.54     14.63 o 
   6   0   2       52.51       56.12      3.86 o 
   8   0   2      141.03      153.78      9.34 o 
  -9   1   2       20.45       17.74      7.87 o 
  -8   1   2        8.98       13.36      4.67 o 
  -7   1   2       68.68       88.96      6.76 o 
  -6   1   2      191.76      186.89      6.21 o 
  -5   1   2      127.27      158.24      4.68 o 
  -4   1   2     1134.55     1169.90      7.56 o 
  -3   1   2       62.72       77.28      1.54 o 
  -2   1   2      492.14      474.67      3.82 o 
  -1   1   2    31609.49    31410.72    180.36 o 
   0   1   2      131.77      149.62      1.57 o 
   1   1   2     1444.60     1463.75      8.33 o 
   2   1   2      557.74      600.92      9.30 o 
   3   1   2     1013.81     1014.17      6.08 o 
   4   1   2       53.22       61.96      1.63 o 
   5   1   2       45.83       52.93      2.00 o 
   6   1   2      116.84      127.71      3.92 o 
   7   1   2       39.84       35.31      2.74 o 
   8   1   2       14.57        9.20      3.11 o 
   9   1   2        4.46        7.86      4.36 o 
  -9   2   2      147.16      149.44     15.33 o 
  -8   2   2       86.76       97.01      7.88 o 
  -7   2   2       84.78       81.44      6.62 o 
  -6   2   2      259.64      242.90      6.25 o 
  -5   2   2      847.11      854.34     10.77 o 
  -4   2   2     1297.99     1369.52      9.04 o 
  -3   2   2     1874.70     1827.92     10.72 o 
  -2   2   2      360.78      383.67      3.46 o 
  -1   2   2     5063.26     4934.67     26.70 o 
   0   2   2      765.13      807.52      5.23 o 
   1   2   2     1339.99     1350.59      7.60 o 
   2   2   2     1454.86     1535.98      8.87 o 
   3   2   2     1640.99     1694.99      9.31 o 
   4   2   2      151.17      169.66      2.42 o 
   5   2   2      582.72      588.96      6.23 o 
   6   2   2       68.74       66.07      2.78 o 
   7   2   2        0.67        2.54      1.81 o 
   8   2   2       18.02       14.51      3.45 o 
   9   2   2       23.61       18.20      4.71 o 
  -9   3   2      101.31      118.57     10.80 o 
  -8   3   2      200.94      209.16     15.44 o 
  -7   3   2        0.06        0.25      3.39 o 
  -6   3   2       86.38       91.13      4.28 o 
  -5   3   2       39.04       35.33      2.39 o 
  -4   3   2     2091.08     2166.59     15.95 o 
  -3   3   2      741.75      710.74      4.86 o 
  -2   3   2      182.03      178.20      3.80 o 
  -1   3   2     5440.51     5310.17     28.80 o 
   0   3   2      702.11      711.86      4.07 o 
   1   3   2     1459.14     1426.82      8.56 o 
   2   3   2     1459.62     1525.71      8.70 o 
   3   3   2      315.76      286.49      2.80 o 
   4   3   2       12.95       14.06      1.02 o 
   5   3   2       26.84       31.97      1.72 o 
   6   3   2        8.86       15.45      1.81 o 
   7   3   2        7.79        2.18      1.83 o 
   8   3   2       93.90       97.55      5.67 o 
   9   3   2       34.66       32.27      5.43 o 
  -9   4   2       62.61       66.37      9.13 o 
  -8   4   2        8.61       10.56      4.64 o 
  -7   4   2      158.02      172.53     11.94 o 
  -6   4   2      299.01      292.07      7.48 o 
  -5   4   2       45.28       48.22      3.03 o 
  -4   4   2        9.83        9.95      1.23 o 
  -3   4   2      572.58      619.00      4.56 o 
  -2   4   2     4410.87     4274.09     24.28 o 
  -1   4   2     1747.86     1580.81      8.87 o 
   0   4   2       19.47       12.64      0.52 o 
   1   4   2     1568.40     1588.39      9.26 o 
   2   4   2      222.22      297.06      3.21 o 
   3   4   2      544.68      576.29      4.97 o 
   4   4   2      310.24      324.74      3.34 o 
   5   4   2      134.80      135.30      2.88 o 
   6   4   2       81.25      107.15      3.69 o 
   7   4   2       40.36       49.68      3.14 o 
   8   4   2      509.91      504.29     10.58 o 
   9   4   2      220.38      230.80     12.55 o 
  -9   5   2        0.68        2.07      7.07 o 
  -8   5   2        8.85        8.79      5.11 o 
  -7   5   2       20.51       26.18      4.67 o 
  -6   5   2        0.00        4.83      2.57 o 
  -5   5   2       41.64       43.65      2.47 o 
  -4   5   2      322.36      345.81      3.91 o 
  -3   5   2        0.11        5.02      0.84 o 
  -2   5   2      676.17      642.77      7.56 o 
  -1   5   2      966.22     1000.61      5.79 o 
   0   5   2     1462.76     1509.63      8.12 o 
   1   5   2       95.30      120.23      2.57 o 
   2   5   2     1778.68     1730.94      9.81 o 
   3   5   2     2802.21     2696.51     14.73 o 
   4   5   2        0.22        4.63      0.84 o 
   5   5   2       36.71       36.27      1.84 o 
   6   5   2      304.75      307.06      4.99 o 
   7   5   2       58.40       47.17      3.25 o 
   8   5   2       34.66       43.85      4.14 o 
   9   5   2       60.25       57.35      5.66 o 
  -9   6   2        5.41       11.47     12.53 o 
  -8   6   2       14.58       14.71      5.61 o 
  -7   6   2      139.15      140.18      7.93 o 
  -6   6   2       15.65       19.91      3.23 o 
  -5   6   2      225.11      236.49      4.17 o 
  -4   6   2       77.08       77.39      1.86 o 
  -3   6   2        0.90        1.47      0.65 o 
  -2   6   2     2171.05     2220.46     12.92 o 
  -1   6   2     5028.16     4987.48     24.96 o 
   0   6   2      150.81      127.72      1.26 o 
   1   6   2     1576.03     1472.00      8.03 o 
   2   6   2     2754.54     2602.05     13.43 o 
   3   6   2       28.57       27.24      1.26 o 
   4   6   2     1401.34     1321.29      9.32 o 
   5   6   2     1110.03     1074.39      9.57 o 
   6   6   2      241.04      205.02      4.15 o 
   7   6   2       20.75       15.46      2.43 o 
   8   6   2       62.02       58.90      4.30 o 
   9   6   2       23.19       18.86      5.29 o 
  -9   7   2        3.75        7.68      7.85 o 
  -8   7   2       16.21       10.01      5.26 o 
  -7   7   2       53.12       61.72      6.56 o 
  -6   7   2     1004.90     1021.00     18.43 o 
  -5   7   2       58.97       66.53      2.62 o 
  -4   7   2       96.73      112.52      2.19 o 
  -3   7   2      855.64      900.73      5.74 o 
  -2   7   2      290.83      302.05      2.73 o 
  -1   7   2      512.99      518.20      3.58 o 
   0   7   2     1268.79     1169.41      6.13 o 
   1   7   2     2617.03     2513.16     12.38 o 
   2   7   2      123.67      162.77      2.52 o 
   3   7   2        6.35       20.77      1.04 o 
   4   7   2      686.91      688.56      6.67 o 
   5   7   2        4.58        5.84      1.28 o 
   6   7   2       29.32       36.49      2.25 o 
   7   7   2        6.09        5.31      2.11 o 
   8   7   2       13.92        5.85      3.03 o 
   9   7   2        1.46        0.50      3.70 o 
  -9   8   2      152.77      160.99     15.14 o 
  -8   8   2        8.90        9.43      6.35 o 
  -7   8   2        5.31        8.89      3.47 o 
  -6   8   2      157.33      190.62      6.13 o 
  -5   8   2        8.54        7.07      1.30 o 
  -4   8   2       47.46       62.17      1.78 o 
  -3   8   2       89.89      108.04      1.66 o 
  -2   8   2      157.76      153.75      1.92 o 
  -1   8   2    15639.05    14968.06     69.37 o 
   0   8   2     7645.18     7351.35     33.44 o 
   1   8   2     5125.78     4924.98     23.14 o 
   2   8   2        3.31        3.82      0.66 o 
   3   8   2      325.49      329.63      3.15 o 
   4   8   2        2.92        2.44      0.91 o 
   5   8   2       26.06       33.38      1.91 o 
   6   8   2      351.08      326.07      5.21 o 
   7   8   2       14.32        9.08      2.31 o 
   8   8   2        0.00        1.66      2.78 o 
   9   8   2       26.44       30.27      4.89 o 
  -9   9   2       18.80       13.38     11.68 o 
  -8   9   2      145.31      132.99     12.98 o 
  -7   9   2      253.46      257.04      8.89 o 
  -6   9   2      813.05      801.13     12.82 o 
  -5   9   2      238.57      247.33      4.61 o 
  -4   9   2      202.20      193.69      2.86 o 
  -3   9   2      239.83      249.93      2.59 o 
  -2   9   2       58.47       78.19      1.61 o 
  -1   9   2      204.77      214.97      2.06 o 
   0   9   2       19.14       17.02      0.61 o 
   1   9   2       38.16       39.43      1.04 o 
   2   9   2      316.29      391.60      3.41 o 
   3   9   2        0.82        1.79      0.70 o 
   4   9   2       28.46       40.27      1.63 o 
   5   9   2     1188.66     1088.54     10.00 o 
   6   9   2        5.70        8.09      1.61 o 
   7   9   2       21.60       21.04      3.18 o 
   8   9   2        0.76        2.71      2.92 o 
   9   9   2       14.12        5.24      3.90 o 
  -9  10   2        0.93        7.27      7.79 o 
  -8  10   2        0.74       -1.63      6.13 o 
  -7  10   2       89.69       89.52      6.77 o 
  -6  10   2      491.87      483.11      9.86 o 
  -5  10   2       88.51       88.75      2.92 o 
  -4  10   2        2.81        8.29      1.04 o 
  -3  10   2     2703.64     2704.41     14.69 o 
  -2  10   2     1031.31     1042.55      6.73 o 
  -1  10   2      160.08      191.23      1.75 o 
   0  10   2     5347.00     5600.67     26.88 o 
   1  10   2      177.35      216.67      2.07 o 
   2  10   2     3996.94     4035.48     20.79 o 
   3  10   2      213.38      226.20      2.72 o 
   4  10   2     2805.12     2710.70     18.10 o 
   5  10   2       92.64      115.50      3.15 o 
   6  10   2       93.16      106.71      3.28 o 
   7  10   2      346.09      341.27      6.77 o 
   8  10   2        4.80        7.03      3.06 o 
   9  10   2        0.84        1.08      3.82 o 
  -9  11   2        3.40        4.16      7.76 o 
  -8  11   2       20.49       15.89      7.04 o 
  -7  11   2       43.85       51.52      5.71 o 
  -6  11   2        1.56        7.54      2.34 o 
  -5  11   2       23.06       26.62      1.80 o 
  -4  11   2      130.29      145.58      2.61 o 
  -3  11   2        0.09        4.74      0.90 o 
  -2  11   2     1292.31     1354.36      8.12 o 
  -1  11   2     3652.32     3789.82     18.65 o 
   0  11   2      114.04      120.50      1.49 o 
   1  11   2       20.95       32.54      0.93 o 
   2  11   2      623.59      624.23      4.55 o 
   3  11   2      156.47      175.96      2.46 o 
   4  11   2      156.02      162.38      3.10 o 
   5  11   2     2145.84     2067.19     15.51 o 
   6  11   2      187.26      182.64      4.34 o 
   7  11   2       18.32       22.64      2.63 o 
   8  11   2       74.64       84.81      5.27 o 
   9  11   2       78.20       78.63      7.52 o 
  -9  12   2       34.37       32.67     14.50 o 
  -8  12   2        6.00       12.31      7.04 o 
  -7  12   2      118.39      116.44     11.34 o 
  -6  12   2      495.89      485.07      9.84 o 
  -5  12   2      177.40      195.68      3.85 o 
  -4  12   2      133.85      136.73      2.73 o 
  -3  12   2      668.69      681.83      5.16 o 
  -2  12   2     1636.19     1683.14      9.58 o 
  -1  12   2     1565.60     1562.17      8.49 o 
   0  12   2     7085.55     7239.12     34.44 o 
   1  12   2    11402.33    11493.78     51.48 o 
   2  12   2      609.26      655.49      4.67 o 
   3  12   2      240.24      259.36      3.05 o 
   4  12   2      766.43      703.35      6.88 o 
   5  12   2      294.90      273.07      4.32 o 
   6  12   2       45.86       54.17      2.78 o 
   7  12   2       11.60       14.44      2.50 o 
   8  12   2       15.28       23.59      3.66 o 
   9  12   2       24.90       25.38      5.51 o 
  -9  13   2        2.46        8.79      7.82 o 
  -8  13   2        3.15       -1.53      5.83 o 
  -7  13   2       74.08       75.99      7.87 o 
  -6  13   2       40.96       38.92      3.72 o 
  -5  13   2       12.14       12.49      1.90 o 
  -4  13   2      698.12      751.07      7.24 o 
  -3  13   2       96.78       97.02      1.84 o 
  -2  13   2        0.27       21.45      2.61 o 
  -1  13   2        1.47        7.57      0.75 o 
   0  13   2        0.07        3.43      0.58 o 
   1  13   2       17.62       22.42      0.89 o 
   2  13   2     5341.19     5389.82     26.84 o 
   3  13   2       99.94       94.36      2.00 o 
   4  13   2      111.02       94.68      2.61 o 
   5  13   2       17.65       18.23      1.77 o 
   6  13   2       20.78       20.23      2.12 o 
   7  13   2       93.90       96.80      4.32 o 
   8  13   2      239.65      272.56      8.27 o 
   9  13   2        6.43        4.71      4.74 o 
  -9  14   2       39.41       35.79      9.78 o 
  -8  14   2       13.28        6.44      6.52 o 
  -7  14   2      136.52      106.86      8.72 o 
  -6  14   2       40.54       37.70      3.85 o 
  -5  14   2      543.80      522.77      7.62 o 
  -4  14   2      204.30      226.28      3.63 o 
  -3  14   2       55.93       67.88      1.70 o 
  -2  14   2      182.71      230.75      2.39 o 
  -1  14   2     1960.84     1951.28     10.62 o 
   0  14   2        1.21        1.62      0.56 o 
   1  14   2      260.22      280.40      2.56 o 
   2  14   2      134.05      169.94      2.21 o 
   3  14   2      414.10      417.99      4.31 o 
   4  14   2       58.62       62.29      2.19 o 
   5  14   2      551.78      546.92      6.41 o 
   6  14   2       81.62       83.09      3.43 o 
   7  14   2        0.36        0.65      2.18 o 
   8  14   2       29.24       35.61      4.19 o 
   9  14   2        0.09       -4.15      4.15 o 
  -9  15   2       10.54       10.25     14.44 o 
  -8  15   2        7.65       12.49     10.58 o 
  -7  15   2        0.17        0.07      4.13 o 
  -6  15   2       51.99       55.92      4.45 o 
  -5  15   2        2.35        3.31      1.75 o 
  -4  15   2       74.61       80.67      2.42 o 
  -3  15   2       50.54       58.07      1.66 o 
  -2  15   2     1999.45     2056.76     11.28 o 
  -1  15   2     1370.12     1354.05      7.89 o 
   0  15   2      119.39      129.36      1.70 o 
   1  15   2       71.84       86.37      1.53 o 
   2  15   2     1269.22     1371.13      8.17 o 
   3  15   2       51.71       76.52      2.06 o 
   4  15   2      233.46      245.94      3.88 o 
   5  15   2        0.28        4.77      1.37 o 
   6  15   2      220.22      204.48      4.83 o 
   7  15   2       57.82       55.32      3.88 o 
   8  15   2      399.92      427.77     10.23 o 
   9  15   2        0.52        4.49      4.64 o 
  -9  16   2        0.85        6.63      8.46 o 
  -8  16   2       66.34       74.17     21.82 o 
  -7  16   2        0.02        1.95      4.66 o 
  -6  16   2       69.77       75.95      4.66 o 
  -5  16   2        0.57        2.25      1.83 o 
  -4  16   2        6.81        9.24      1.36 o 
  -3  16   2        9.98       11.76      1.05 o 
  -2  16   2       35.14       59.14      1.32 o 
  -1  16   2       11.45       13.51      1.08 o 
   0  16   2      199.47      191.96      2.12 o 
   1  16   2       10.09       10.85      0.82 o 
   2  16   2      831.41      892.22      6.00 o 
   3  16   2      265.32      256.89      3.51 o 
   4  16   2     1243.53     1230.95     10.31 o 
   5  16   2       50.31       50.85      2.28 o 
   6  16   2        0.95        5.43      1.79 o 
   7  16   2       95.74       93.07      4.60 o 
   8  16   2        0.95       11.77      3.54 o 
   9  16   2       13.66       15.34      5.30 o 
  -9  17   2       29.83       59.67     16.24 o 
  -8  17   2        1.28        7.35      6.81 o 
  -7  17   2      194.79      189.70      9.47 o 
  -6  17   2       72.37       71.68      4.64 o 
  -5  17   2      282.09      297.72      6.40 o 
  -4  17   2       80.59       83.12      2.52 o 
  -3  17   2      250.66      265.36      3.72 o 
  -2  17   2      101.87       91.95      1.66 o 
  -1  17   2        0.18        7.01      0.70 o 
   0  17   2     3480.06     3836.40     18.73 o 
   1  17   2     3215.65     3309.80     17.13 o 
   2  17   2      235.26      229.23      2.85 o 
   3  17   2       85.70       90.90      2.38 o 
   4  17   2      514.26      522.05      6.14 o 
   5  17   2      295.61      291.92      4.70 o 
   6  17   2      110.96      116.80      3.89 o 
   7  17   2        1.29        3.90      2.47 o 
   8  17   2        0.79       -2.94      3.04 o 
   9  17   2       59.01       62.09      7.30 o 
  -9  18   2        2.27       -1.40      9.88 o 
  -8  18   2        9.86        1.81      6.94 o 
  -7  18   2        1.80        3.31      4.30 o 
  -6  18   2      100.91       98.90      6.75 o 
  -5  18   2      815.18      784.25     11.12 o 
  -4  18   2        3.00       16.04      1.74 o 
  -3  18   2      408.09      436.40      5.01 o 
  -2  18   2      155.01      214.63      2.61 o 
  -1  18   2       82.54      103.35      1.71 o 
   0  18   2      160.27      175.16      2.56 o 
   1  18   2      417.50      471.40      3.89 o 
   2  18   2      170.54      199.26      2.78 o 
   3  18   2       58.44       60.96      2.11 o 
   4  18   2      476.62      513.94      6.18 o 
   5  18   2       35.70       35.31      2.69 o 
   6  18   2      462.61      467.75      7.13 o 
   7  18   2       10.42       12.47      2.90 o 
   8  18   2        1.09        0.69      3.15 o 
   9  18   2        3.47       11.23      5.28 o 
  -8  19   2        0.40       -2.96      5.97 o 
  -7  19   2      182.69      195.07     13.84 o 
  -6  19   2      278.08      264.15      8.24 o 
  -5  19   2      150.37      155.67      4.86 o 
  -4  19   2       12.56        9.21      1.70 o 
  -3  19   2      394.00      406.03      4.89 o 
  -2  19   2      166.77      210.29      2.92 o 
  -1  19   2        4.12       11.38      0.84 o 
   0  19   2        2.29        1.97      0.64 o 
   1  19   2      314.07      257.70      2.82 o 
   2  19   2      197.77      215.90      3.02 o 
   3  19   2      383.48      425.47      5.06 o 
   4  19   2      524.92      522.18      7.72 o 
   5  19   2      582.00      599.45      7.26 o 
   6  19   2      345.08      330.11      6.00 o 
   7  19   2       66.98       68.15      4.54 o 
   8  19   2       87.17       91.78      6.47 o 
   9  19   2        9.98       11.93      5.49 o 
  -8  20   2       82.36       69.92     18.19 o 
  -7  20   2       17.54       16.31      4.39 o 
  -6  20   2      165.32      170.09      7.21 o 
  -5  20   2      171.83      180.58      5.23 o 
  -4  20   2       85.17       88.89      4.01 o 
  -3  20   2     1039.69      986.75      9.04 o 
  -2  20   2       52.31       47.76      1.77 o 
  -1  20   2       67.07       63.76      1.70 o 
   0  20   2     1610.75     1658.62      9.63 o 
   1  20   2      737.67      775.52      6.02 o 
   2  20   2       11.54        6.87      1.07 o 
   3  20   2       61.84       70.84      2.40 o 
   4  20   2      237.64      226.21      4.37 o 
   5  20   2       33.46       39.65      2.45 o 
   6  20   2       91.05       87.62      3.46 o 
   7  20   2       65.61       57.66      4.37 o 
   8  20   2       48.45       48.92      5.27 o 
  -8  21   2        2.44       -4.88      6.04 o 
  -7  21   2      175.73      164.96      8.51 o 
  -6  21   2      311.44      305.01      9.01 o 
  -5  21   2      665.37      637.86      9.83 o 
  -4  21   2      456.81      448.58      6.73 o 
  -3  21   2      354.00      297.54      4.61 o 
  -2  21   2      348.98      353.22      4.21 o 
  -1  21   2       20.43       12.84      1.40 o 
   0  21   2       47.76       70.73      1.85 o 
   1  21   2       11.67       13.33      1.06 o 
   2  21   2        1.74        8.96      1.23 o 
   3  21   2      228.64      216.73      4.11 o 
   4  21   2       21.53       27.47      2.12 o 
   5  21   2       48.62       41.12      2.52 o 
   6  21   2      161.24      165.69      4.57 o 
   7  21   2        0.78        0.31      2.57 o 
   8  21   2      162.54      157.88      8.01 o 
  -8  22   2       17.39       22.45      8.74 o 
  -7  22   2      140.09      125.12      7.71 o 
  -6  22   2       52.72       55.92      6.74 o 
  -5  22   2       31.56       30.89      3.53 o 
  -4  22   2      386.76      413.35      6.51 o 
  -3  22   2       16.12       16.13      1.82 o 
  -2  22   2      160.87      156.85      3.04 o 
  -1  22   2        1.84        2.14      0.85 o 
   0  22   2      724.20      703.98      6.41 o 
   1  22   2      169.48      160.22      2.82 o 
   2  22   2      373.97      361.81      5.51 o 
   3  22   2      136.75      135.24      3.59 o 
   4  22   2     2079.32     1904.67     16.80 o 
   5  22   2      382.22      389.54      6.09 o 
   6  22   2       55.79       63.68      3.48 o 
   7  22   2       17.63       21.38      3.38 o 
   8  22   2       24.60       29.12      4.88 o 
  -8  23   2        0.05        0.76      5.51 o 
  -7  23   2       88.63       79.65      6.75 o 
  -6  23   2       80.73       73.93      5.56 o 
  -5  23   2        2.47        4.92      2.29 o 
  -4  23   2       60.43       72.87      3.21 o 
  -3  23   2       31.81       25.97      2.09 o 
  -2  23   2      452.44      463.05      5.43 o 
  -1  23   2        0.15        6.52      1.06 o 
   0  23   2      275.27      277.26      3.90 o 
   1  23   2       56.60       40.53      1.76 o 
   2  23   2      450.28      414.61      5.40 o 
   3  23   2       59.61       59.38      2.64 o 
   4  23   2      643.57      622.37      8.74 o 
   5  23   2      142.37      135.52      3.77 o 
   6  23   2       25.01       19.13      2.64 o 
   7  23   2       94.05       93.87      5.49 o 
   8  23   2       18.92       23.37      5.12 o 
  -8  24   2       21.34       18.77      6.78 o 
  -7  24   2       70.41       76.07      6.66 o 
  -6  24   2       44.66       34.53      5.57 o 
  -5  24   2      416.25      400.42      8.51 o 
  -4  24   2      248.81      244.19      5.29 o 
  -3  24   2      961.60      864.71      9.96 o 
  -2  24   2      294.63      304.36      4.49 o 
  -1  24   2        2.57        3.55      1.05 o 
   0  24   2     2354.64     2235.62     16.03 o 
   1  24   2     1351.85     1209.15     10.38 o 
   2  24   2     2704.03     2505.67     20.03 o 
   3  24   2     1504.32     1354.51     12.97 o 
   4  24   2      224.89      258.56      6.20 o 
   5  24   2       22.40       19.64      2.30 o 
   6  24   2       96.62       98.08      4.49 o 
   7  24   2        0.10        2.11      2.97 o 
   8  24   2       49.69       54.44      6.88 o 
  -8  25   2       69.82       62.86     10.68 o 
  -7  25   2        1.86        9.61      4.33 o 
  -6  25   2       71.70       59.74      5.35 o 
  -5  25   2      191.52      172.96      5.98 o 
  -4  25   2      696.96      632.04      8.87 o 
  -3  25   2        0.55        4.57      1.69 o 
  -2  25   2      452.08      413.15      5.72 o 
  -1  25   2     1761.02     1552.98     11.71 o 
   0  25   2     1184.56     1227.11     10.60 o 
   1  25   2      566.00      487.34      6.15 o 
   2  25   2      354.89      378.56      5.60 o 
   3  25   2       70.11       56.63      2.83 o 
   4  25   2      412.37      405.82      6.78 o 
   5  25   2      345.97      340.76      6.14 o 
   6  25   2      142.57      143.53      5.18 o 
   7  25   2      311.80      293.06     10.24 o 
   8  25   2       15.75       14.11      5.36 o 
  -8  26   2        0.32        8.17      7.24 o 
  -7  26   2       23.40       32.78      5.27 o 
  -6  26   2      224.39      213.01      8.63 o 
  -5  26   2      499.88      464.49     11.39 o 
  -4  26   2      503.16      480.34      8.13 o 
  -3  26   2       50.96       71.39      3.29 o 
  -2  26   2       63.22       77.76      2.99 o 
  -1  26   2      470.04      474.93      5.56 o 
   0  26   2        0.00       11.28      1.58 o 
   1  26   2     2832.63     2549.71     19.35 o 
   2  26   2      419.83      391.35      6.00 o 
   3  26   2     1431.13     1375.94     13.88 o 
   4  26   2      537.03      523.55      7.88 o 
   5  26   2      108.73       98.60      3.79 o 
   6  26   2       40.70       44.31      3.57 o 
   7  26   2        4.39        4.74      3.46 o 
   8  26   2       10.71       10.73      5.39 o 
  -8  27   2        1.77       -4.67      5.32 o 
  -7  27   2      155.21      142.46      8.90 o 
  -6  27   2       72.71       69.55      5.94 o 
  -5  27   2       61.95       53.64      4.99 o 
  -4  27   2      408.42      372.84      7.77 o 
  -3  27   2      353.86      350.84      6.35 o 
  -2  27   2      245.15      243.69      4.79 o 
  -1  27   2      179.69      164.44      3.74 o 
   0  27   2     1272.23     1220.23     11.13 o 
   1  27   2     1206.68     1153.25     11.21 o 
   2  27   2       82.47       70.70      3.26 o 
   3  27   2      870.32      807.22      9.90 o 
   4  27   2      346.24      342.73      6.75 o 
   5  27   2      143.63      146.58      4.44 o 
   6  27   2      140.16      143.41      5.60 o 
   7  27   2       86.66       70.19      7.64 o 
   8  27   2       90.45       89.33     10.13 o 
  -7  28   2      212.22      224.87     11.16 o 
  -6  28   2        6.91       13.27      3.88 o 
  -5  28   2        4.02        4.72      3.15 o 
  -4  28   2      161.18      156.27      6.60 o 
  -3  28   2      373.91      344.75      6.41 o 
  -2  28   2       49.96       61.24      2.99 o 
  -1  28   2        4.18       11.45      1.71 o 
   0  28   2        4.26       14.49      2.07 o 
   1  28   2      480.92      457.06      6.83 o 
   2  28   2      802.99      696.84      9.36 o 
   3  28   2      263.14      266.47      5.51 o 
   4  28   2      519.63      511.05      8.31 o 
   5  28   2      183.95      184.26      4.93 o 
   6  28   2      102.01      111.53      6.00 o 
   7  28   2       12.93        7.24      4.43 o 
  -7  29   2        0.01        2.17      4.23 o 
  -6  29   2        8.44        7.04      3.66 o 
  -5  29   2       30.10       36.02      4.60 o 
  -4  29   2      119.06      123.30      5.02 o 
  -3  29   2      790.48      701.11      9.61 o 
  -2  29   2        2.60        8.20      1.86 o 
  -1  29   2     1894.35     1738.18     15.00 o 
   0  29   2      576.57      509.86      9.31 o 
   1  29   2      110.13      133.28      4.70 o 
   2  29   2       93.61       92.37      3.76 o 
   3  29   2       39.94       39.09      2.93 o 
   4  29   2       51.04       48.06      3.30 o 
   5  29   2      152.50      145.76      4.62 o 
   6  29   2        6.69        9.36      3.44 o 
   7  29   2        7.69        5.64      4.57 o 
  -7  30   2       72.74       50.64     13.88 o 
  -6  30   2       99.57      102.61      7.74 o 
  -5  30   2      426.18      389.18     10.96 o 
  -4  30   2      112.59       98.13      5.68 o 
  -3  30   2        7.98        8.26      2.08 o 
  -2  30   2      162.35      176.01      6.47 o 
  -1  30   2      380.96      417.24      6.67 o 
   0  30   2      580.13      542.16      7.32 o 
   1  30   2      455.11      489.32      7.34 o 
   2  30   2       24.80       18.97      2.39 o 
   3  30   2      112.20       88.89      4.37 o 
   4  30   2        6.01        5.84      2.25 o 
   5  30   2       39.99       38.86      3.72 o 
   6  30   2       96.39      105.34      6.57 o 
   7  30   2       15.69        6.33      4.63 o 
  -7  31   2       19.00       33.58      7.71 o 
  -6  31   2      148.73      127.59      8.33 o 
  -5  31   2       10.95       13.94      3.87 o 
  -4  31   2      163.30      166.64      7.09 o 
  -3  31   2      190.15      192.93      6.03 o 
  -2  31   2      775.73      755.60     10.13 o 
  -1  31   2       35.69       20.90      2.34 o 
   0  31   2        0.01       11.43      1.83 o 
   1  31   2       58.99       59.01      3.06 o 
   2  31   2       95.55      101.25      4.03 o 
   3  31   2        2.28       -0.36      1.98 o 
   4  31   2      250.32      250.42      6.57 o 
   5  31   2       14.93       14.32      2.92 o 
   6  31   2      263.65      267.08      9.45 o 
   7  31   2        3.44        3.47      5.06 o 
  -7  32   2        9.14       12.04      6.46 o 
  -6  32   2        2.04        1.13      4.13 o 
  -5  32   2       23.63       20.98      4.31 o 
  -4  32   2      105.85      102.62      6.51 o 
  -3  32   2       29.15       22.79      2.87 o 
  -2  32   2      198.88      207.40      6.63 o 
  -1  32   2      245.00      233.77      5.18 o 
   0  32   2      192.90      200.21      4.92 o 
   1  32   2      222.19      207.64      5.02 o 
   2  32   2        0.43        2.98      1.95 o 
   3  32   2        0.03        2.64      2.04 o 
   4  32   2        6.73        8.65      2.56 o 
   5  32   2       46.47       43.92      5.14 o 
   6  32   2       13.30       11.89      3.94 o 
   7  32   2        3.87        4.03      5.24 o 
  -7  33   2       37.42       36.41      7.96 o 
  -6  33   2        4.96        7.00      4.62 o 
  -5  33   2      137.72      155.22      8.77 o 
  -4  33   2        0.18        3.06      3.26 o 
  -3  33   2        1.69        3.98      2.35 o 
  -2  33   2        9.81        9.34      2.19 o 
  -1  33   2      149.49      166.30      4.87 o 
   0  33   2     1108.54     1089.23     12.29 o 
   1  33   2       77.17       76.62      3.52 o 
   2  33   2        6.24        3.89      2.03 o 
   3  33   2        5.51        4.91      2.23 o 
   4  33   2       35.94       29.95      3.54 o 
   5  33   2      239.07      258.73     10.18 o 
   6  33   2       83.07       77.82      7.39 o 
   7  33   2        0.16        4.69      5.40 o 
  -6  34   2       11.12       11.20      5.23 o 
  -5  34   2        0.00        3.74      3.92 o 
  -4  34   2       21.23       19.34      4.14 o 
  -3  34   2      241.21      244.61      7.05 o 
  -2  34   2        0.53        3.44      2.33 o 
  -1  34   2       97.67       90.80      3.90 o 
   0  34   2      142.47      166.86      4.73 o 
   1  34   2        4.00        6.55      2.02 o 
   2  34   2        0.96        1.74      2.10 o 
   3  34   2       94.21       98.30      4.60 o 
   4  34   2       45.77       38.35      4.13 o 
   5  34   2      159.43      175.32     11.68 o 
   6  34   2      137.53      161.44     13.52 o 
  -6  35   2        0.28        0.84      5.59 o 
  -5  35   2        0.12       -0.55      3.88 o 
  -4  35   2       15.42       10.28      4.11 o 
  -3  35   2       38.09       35.63      3.92 o 
  -2  35   2        2.42        5.92      2.51 o 
  -1  35   2        7.96       11.03      2.56 o 
   0  35   2      113.69      115.51      4.26 o 
   1  35   2      115.04      105.88      4.15 o 
   2  35   2        6.62        7.54      2.33 o 
   3  35   2      317.12      325.57      8.55 o 
   4  35   2        1.23        3.66      3.12 o 
   5  35   2        2.03       -0.75      3.60 o 
   6  35   2       15.91       13.19      5.33 o 
  -6  36   2        0.88       -1.64      5.70 o 
  -5  36   2       47.31       50.24      6.21 o 
  -4  36   2        3.66        1.61      3.71 o 
  -3  36   2       73.83       68.40      5.75 o 
  -2  36   2      259.88      236.35      6.92 o 
  -1  36   2        0.10        1.21      2.17 o 
   0  36   2      100.25      108.55      4.59 o 
   1  36   2       31.92       35.66      3.15 o 
   2  36   2       60.30       55.85      4.08 o 
   3  36   2        9.71       11.07      3.20 o 
   4  36   2       12.22       14.54      4.02 o 
   5  36   2        2.65        3.83      4.15 o 
   6  36   2       41.76       41.46      7.17 o 
  -6  37   2       19.98       18.75     11.08 o 
  -5  37   2        0.10        0.30      4.57 o 
  -4  37   2        4.56        2.70      4.58 o 
  -3  37   2       40.23       34.34      5.05 o 
  -2  37   2      147.43      151.06      5.96 o 
  -1  37   2       74.41       75.25      4.84 o 
   0  37   2      129.83      140.68      5.35 o 
   1  37   2       22.69       18.68      2.81 o 
   2  37   2        6.17        6.25      2.80 o 
   3  37   2      342.14      351.87      9.29 o 
   4  37   2        2.72       -2.37      3.77 o 
   5  37   2       42.22       39.18      6.04 o 
   6  37   2        2.26       -0.09      4.90 o 
  -5  38   2      128.22      118.34      9.54 o 
  -4  38   2       25.56       25.75      5.31 o 
  -3  38   2       85.27       71.82      7.72 o 
  -2  38   2      141.83      155.57      6.55 o 
  -1  38   2       19.89       15.11      3.01 o 
   0  38   2       58.55       48.27      3.81 o 
   1  38   2       41.03       24.87      3.20 o 
   2  38   2        4.68        2.54      2.75 o 
   3  38   2       37.32       53.91      6.17 o 
   4  38   2        3.62        2.97      4.64 o 
   5  38   2       87.75       77.46      8.43 o 
  -5  39   2       48.87       53.64     11.17 o 
  -4  39   2       21.67       16.54      5.34 o 
  -3  39   2        6.13        9.29      4.20 o 
  -2  39   2       25.42       26.60      4.32 o 
  -1  39   2       37.90       28.59      4.72 o 
   0  39   2       75.64       81.52      4.63 o 
   1  39   2        3.34        4.32      2.79 o 
   2  39   2       40.08       37.13      4.32 o 
   3  39   2        9.40        8.48      4.18 o 
   4  39   2        2.68        3.67      5.55 o 
   5  39   2       66.39       52.20      7.60 o 
  -5  40   2       23.03       14.38      7.01 o 
  -4  40   2      152.78      154.00     10.25 o 
  -3  40   2       19.17       19.09      5.08 o 
  -2  40   2        1.61        8.19      3.61 o 
  -1  40   2        0.03        5.40      3.45 o 
   0  40   2      181.86      202.23      7.35 o 
   1  40   2       14.34       13.74      3.62 o 
   2  40   2        1.35        2.84      3.53 o 
   3  40   2       74.21       90.46     12.10 o 
   4  40   2        1.98        1.56      5.55 o 
   5  40   2      119.04      122.27     10.07 o 
  -4  41   2       47.98       59.59      7.46 o 
  -3  41   2        9.79        7.09      4.62 o 
  -2  41   2        8.19        8.92      3.88 o 
  -1  41   2       47.83       50.47      5.31 o 
   0  41   2        9.18       15.85      4.77 o 
   1  41   2       86.55       72.00      6.12 o 
   2  41   2        7.00       10.44      4.22 o 
   3  41   2       57.40       59.30      6.54 o 
   4  41   2       21.60       15.87      8.05 o 
  -4  42   2       17.88       14.93      6.40 o 
  -3  42   2        0.27        2.91      4.63 o 
  -2  42   2      115.17      126.36      8.36 o 
  -1  42   2      106.20      114.22      9.73 o 
   0  42   2       24.70       35.24      5.04 o 
   1  42   2        0.08        4.56      3.84 o 
   2  42   2        0.44       -3.78      3.78 o 
   3  42   2       45.26       51.54      7.17 o 
   4  42   2       52.17       44.47     12.57 o 
  -4  43   2        3.50        5.50      6.20 o 
  -3  43   2       99.83       85.11      8.52 o 
  -2  43   2       22.92       38.61      7.24 o 
  -1  43   2      121.90      164.10      9.22 o 
   0  43   2       15.25       20.05      4.76 o 
   1  43   2       82.67       63.73      6.65 o 
   2  43   2       58.07       68.95      6.88 o 
   3  43   2       20.11       21.05     11.45 o 
   4  43   2       30.54       50.70     10.88 o 
  -3  44   2       52.38       56.85      8.74 o 
  -2  44   2        5.65        7.81      5.78 o 
  -1  44   2       58.03       86.33      9.50 o 
   0  44   2       44.08       39.71      5.78 o 
   1  44   2       41.91       34.65      5.90 o 
   2  44   2        9.25       16.14      5.80 o 
   3  44   2        1.62        5.41      7.54 o 
  -2  45   2       20.03       12.72      7.49 o 
  -1  45   2       30.40       20.42      6.83 o 
   0  45   2       40.73       48.93      6.96 o 
   1  45   2       25.50       23.79      5.97 o 
   2  45   2        9.05        3.97      5.79 o 
  -2  46   2      139.25      136.38     29.09 o 
  -1  46   2       75.78       63.87     13.77 o 
   0  46   2       49.89       53.39      7.29 o 
   1  46   2        0.85        5.73      5.69 o 
   2  46   2       22.53       28.78      7.65 o 
   0  47   2        0.40        1.21      7.19 o 
  -9   0   3        0.31       14.40      8.18 o 
  -7   0   3       43.35       27.13      7.14 o 
  -5   0   3     2823.26     2847.06     35.77 o 
  -3   0   3      729.19      809.96      8.23 o 
  -1   0   3     2421.68     2562.24     19.31 o 
   1   0   3      879.24      806.92      7.48 o 
   3   0   3     2395.58     2691.96     20.94 o 
   5   0   3        0.02        8.49      2.11 o 
   7   0   3        0.84        6.26      2.76 o 
   9   0   3        0.08        3.15      5.11 o 
  -9   1   3       53.07       46.70      8.23 o 
  -8   1   3        1.67        3.09      4.32 o 
  -7   1   3       58.63       42.68      5.61 o 
  -6   1   3       55.57       59.30      3.82 o 
  -5   1   3      108.18      120.73      4.13 o 
  -4   1   3      226.51      268.81      4.63 o 
  -3   1   3      757.18      827.06      5.91 o 
  -2   1   3      452.75      400.37      3.45 o 
  -1   1   3     3253.97     3504.85     17.62 o 
   0   1   3      608.87      544.38      3.63 o 
   1   1   3     1764.59     1857.87     10.64 o 
   2   1   3     2571.52     2650.53     14.10 o 
   3   1   3      273.36      245.42      2.77 o 
   4   1   3       23.68       32.86      1.45 o 
   5   1   3      552.40      585.92      6.94 o 
   6   1   3      838.13      716.62      8.49 o 
   7   1   3      367.65      357.44      6.20 o 
   8   1   3      115.86      103.77      4.82 o 
   9   1   3       42.67       46.79      5.06 o 
  -9   2   3       17.79       29.35      9.34 o 
  -8   2   3       90.81       99.42      8.06 o 
  -7   2   3      405.19      442.82     13.19 o 
  -6   2   3       82.23       79.93      4.26 o 
  -5   2   3       62.69       83.20      4.49 o 
  -4   2   3     2175.73     2187.72     16.48 o 
  -3   2   3        1.57        2.48      0.74 o 
  -2   2   3      848.85      906.79      6.34 o 
  -1   2   3     1395.73     1524.51      8.14 o 
   0   2   3      426.99      410.78      3.00 o 
   1   2   3     7282.19     7466.23     36.66 o 
   2   2   3      138.11      156.60      2.17 o 
   3   2   3       29.36       35.45      1.26 o 
   4   2   3      731.94      735.81      6.69 o 
   5   2   3      155.82      167.49      3.54 o 
   6   2   3      460.06      402.34      6.11 o 
   7   2   3       53.33       54.08      3.29 o 
   8   2   3      151.13      160.31      5.64 o 
   9   2   3       41.41       39.23      4.88 o 
  -9   3   3        5.03       15.14      8.41 o 
  -8   3   3       58.58       73.81      7.24 o 
  -7   3   3        1.99        9.37      3.53 o 
  -6   3   3        0.77        0.50      2.14 o 
  -5   3   3      231.98      210.56      6.85 o 
  -4   3   3      444.33      426.15      4.89 o 
  -3   3   3      198.76      194.53      2.44 o 
  -2   3   3       10.49        7.22      1.17 o 
  -1   3   3      554.51      564.71      7.47 o 
   0   3   3       22.61       20.49      1.10 o 
   1   3   3     1017.31      992.25      8.81 o 
   2   3   3     1339.40     1333.58      7.91 o 
   3   3   3      459.45      444.95      3.83 o 
   4   3   3      633.07      625.57      6.01 o 
   5   3   3        7.62        7.78      1.43 o 
   6   3   3       22.11       14.15      1.89 o 
   7   3   3        0.14        5.40      1.88 o 
   8   3   3        0.11        1.62      2.37 o 
   9   3   3       71.18       80.65      6.65 o 
  -9   4   3       37.00       41.05     10.03 o 
  -8   4   3       27.13       31.62      6.80 o 
  -7   4   3      528.52      557.21     13.15 o 
  -6   4   3        7.10        9.24      2.47 o 
  -5   4   3      558.13      567.66      8.57 o 
  -4   4   3       15.08       23.62      1.56 o 
  -3   4   3       64.40       64.52      1.52 o 
  -2   4   3      546.15      545.87      4.20 o 
  -1   4   3     1914.13     2111.74     11.45 o 
   0   4   3     2543.44     2670.28     12.61 o 
   1   4   3     1668.22     1615.87      8.69 o 
   2   4   3       79.61      112.54      1.96 o 
   3   4   3      894.08      884.31      6.19 o 
   4   4   3      132.50      122.95      2.56 o 
   5   4   3       55.46       57.64      2.44 o 
   6   4   3        6.03       15.75      1.91 o 
   7   4   3       56.42       58.51      3.10 o 
   8   4   3        0.36        1.86      2.44 o 
   9   4   3       88.33       90.78      6.82 o 
  -9   5   3       12.81       12.19      8.19 o 
  -8   5   3       27.15       35.53      6.93 o 
  -7   5   3       34.10       36.92      4.74 o 
  -6   5   3      433.41      423.60      8.95 o 
  -5   5   3      350.40      348.42      6.14 o 
  -4   5   3        5.97        6.45      1.07 o 
  -3   5   3      145.08      193.86      3.17 o 
  -2   5   3        3.38       10.62      1.11 o 
  -1   5   3      226.23      235.13      2.22 o 
   0   5   3      306.60      317.49      2.21 o 
   1   5   3     1825.33     1824.63      9.72 o 
   2   5   3     1780.18     1738.97      9.87 o 
   3   5   3      764.52      776.72      5.79 o 
   4   5   3      106.64       89.40      2.30 o 
   5   5   3       11.99       13.23      1.75 o 
   6   5   3        6.58        2.93      1.57 o 
   7   5   3       71.63       68.76      3.38 o 
   8   5   3       30.59       28.19      3.29 o 
   9   5   3       56.49       66.72      6.07 o 
  -9   6   3       33.30       41.62     10.16 o 
  -8   6   3      199.28      179.84     11.78 o 
  -7   6   3      316.44      368.38     11.88 o 
  -6   6   3      552.71      577.39      9.40 o 
  -5   6   3      302.32      312.03      5.80 o 
  -4   6   3      565.76      547.99      5.51 o 
  -3   6   3     1835.33     1765.98     10.88 o 
  -2   6   3     1409.68     1391.89      8.97 o 
  -1   6   3       23.68       19.31      0.74 o 
   0   6   3     1122.61     1191.61      6.08 o 
   1   6   3     2245.75     2312.06     11.81 o 
   2   6   3        1.14        3.53      0.71 o 
   3   6   3       16.08       31.82      1.23 o 
   4   6   3      415.41      382.18      4.98 o 
   5   6   3      394.54      385.93      5.53 o 
   6   6   3        0.67        5.30      1.60 o 
   7   6   3      191.78      195.92      5.18 o 
   8   6   3        5.71        4.91      2.76 o 
   9   6   3      137.72      143.01      8.00 o 
  -9   7   3       50.48       38.95     10.19 o 
  -8   7   3       30.81       30.73      6.74 o 
  -7   7   3       44.62       43.73      5.65 o 
  -6   7   3      707.26      729.73     13.24 o 
  -5   7   3      227.68      214.60      4.24 o 
  -4   7   3        5.21        6.36      1.09 o 
  -3   7   3      864.58      907.88      6.40 o 
  -2   7   3     1210.90     1314.41      8.17 o 
  -1   7   3     2766.39     2890.28     14.31 o 
   0   7   3      829.51      910.98      5.02 o 
   1   7   3     4358.64     4700.16     21.84 o 
   2   7   3      213.14      235.61      2.48 o 
   3   7   3      567.29      576.10      4.62 o 
   4   7   3      830.92      838.22      7.74 o 
   5   7   3       73.98       75.95      2.62 o 
   6   7   3      120.40      116.53      3.57 o 
   7   7   3        0.03        0.78      1.92 o 
   8   7   3       17.90       20.04      3.16 o 
   9   7   3        0.00        5.97      3.90 o 
  -9   8   3       20.35       32.65      9.45 o 
  -8   8   3       11.36       16.71      5.96 o 
  -7   8   3        1.34       -0.76      3.55 o 
  -6   8   3      102.83      103.86      4.82 o 
  -5   8   3       21.64       36.24      2.10 o 
  -4   8   3      524.87      556.35      5.75 o 
  -3   8   3        0.01       10.52      1.32 o 
  -2   8   3      561.18      651.07      4.85 o 
  -1   8   3     1145.86     1113.25      6.58 o 
   0   8   3        8.10        6.81      0.48 o 
   1   8   3     4066.96     4201.31     20.01 o 
   2   8   3      489.34      484.36      3.89 o 
   3   8   3     2685.89     2631.28     14.69 o 
   4   8   3      135.66      119.54      2.69 o 
   5   8   3       48.37       58.08      2.40 o 
   6   8   3      160.97      136.24      3.82 o 
   7   8   3        6.06        5.21      2.08 o 
   8   8   3        0.62        5.06      2.65 o 
   9   8   3      124.24      134.61      7.85 o 
  -9   9   3      100.52      107.23     13.58 o 
  -8   9   3      202.72      228.66     12.95 o 
  -7   9   3       89.75      104.67      7.45 o 
  -6   9   3       36.20       38.90      3.60 o 
  -5   9   3       96.24       88.68      3.17 o 
  -4   9   3       52.09       63.36      2.06 o 
  -3   9   3       25.21       43.48      2.32 o 
  -2   9   3      360.46      409.02      3.51 o 
  -1   9   3     3532.04     3675.35     18.46 o 
   0   9   3      510.05      565.31      3.46 o 
   1   9   3      139.89      203.79      2.75 o 
   2   9   3      162.33      193.19      2.29 o 
   3   9   3     1427.97     1465.08      9.32 o 
   4   9   3      617.08      573.55      6.07 o 
   5   9   3      280.11      252.54      4.21 o 
   6   9   3       58.86       65.70      2.76 o 
   7   9   3       72.27       71.12      3.63 o 
   8   9   3      309.77      311.19      8.44 o 
   9   9   3        2.55        8.06      4.03 o 
  -9  10   3       25.84       25.69      8.85 o 
  -8  10   3       63.47       54.32     10.00 o 
  -7  10   3       10.97       12.77      4.19 o 
  -6  10   3        1.29        0.69      2.36 o 
  -5  10   3      372.56      380.53      6.00 o 
  -4  10   3       17.16       25.65      1.70 o 
  -3  10   3     4939.57     5118.56     28.34 o 
  -2  10   3       80.85       71.63      1.80 o 
  -1  10   3     1444.89     1403.40      8.07 o 
   0  10   3       36.62       45.41      1.00 o 
   1  10   3     1308.08     1345.57      7.29 o 
   2  10   3        7.23        7.30      0.75 o 
   3  10   3        0.22       23.13      1.21 o 
   4  10   3      427.80      430.21      5.10 o 
   5  10   3        0.01        6.16      1.41 o 
   6  10   3      136.96      125.43      3.61 o 
   7  10   3       44.49       53.36      3.30 o 
   8  10   3       53.71       51.08      4.14 o 
   9  10   3        8.85       18.31      4.68 o 
  -9  11   3        0.45        9.00      8.28 o 
  -8  11   3       11.15        9.22      6.70 o 
  -7  11   3      576.42      567.61     17.22 o 
  -6  11   3       80.48       83.20      5.24 o 
  -5  11   3       22.33       29.92      2.26 o 
  -4  11   3      136.55      151.35      3.21 o 
  -3  11   3      453.50      472.40      4.97 o 
  -2  11   3     2503.79     2514.55     14.24 o 
  -1  11   3       17.08       26.87      0.93 o 
   0  11   3      151.96      147.52      2.00 o 
   1  11   3      203.16      163.95      1.78 o 
   2  11   3       98.16      113.82      1.80 o 
   3  11   3        8.73        9.27      1.03 o 
   4  11   3     2066.75     1978.35     14.47 o 
   5  11   3     1429.01     1397.00     12.25 o 
   6  11   3       27.13       20.85      2.09 o 
   7  11   3       71.77       71.62      3.64 o 
   8  11   3        0.21       -0.16      2.61 o 
   9  11   3       11.84       11.13      4.26 o 
  -9  12   3        0.76       -2.48      7.28 o 
  -8  12   3       23.40       22.73      7.81 o 
  -7  12   3       28.62       20.46      4.80 o 
  -6  12   3      260.99      252.96      8.11 o 
  -5  12   3      768.68      768.88      9.26 o 
  -4  12   3      374.84      375.73      5.26 o 
  -3  12   3       97.87       89.08      2.22 o 
  -2  12   3     1815.56     1842.08     11.00 o 
  -1  12   3     2060.88     2047.60     10.95 o 
   0  12   3      268.10      292.51      2.63 o 
   1  12   3      855.38      941.09      5.58 o 
   2  12   3      492.86      475.63      4.03 o 
   3  12   3      399.01      402.29      5.00 o 
   4  12   3      405.05      412.91      5.39 o 
   5  12   3       60.63       66.56      2.65 o 
   6  12   3       72.72       69.72      2.98 o 
   7  12   3       59.31       60.94      4.06 o 
   8  12   3      153.98      164.18      8.07 o 
   9  12   3        0.33        3.62      3.95 o 
  -9  13   3        2.43        1.60      7.92 o 
  -8  13   3        2.21        3.05      6.26 o 
  -7  13   3       54.42       42.72      5.76 o 
  -6  13   3      123.81      122.77      6.24 o 
  -5  13   3       32.41       37.59      2.51 o 
  -4  13   3       97.34       94.05      2.96 o 
  -3  13   3       34.95       34.55      1.71 o 
  -2  13   3      645.36      663.85      5.15 o 
  -1  13   3        6.17       20.85      1.29 o 
   0  13   3     1146.45     1162.71      7.03 o 
   1  13   3     2506.97     2571.13     12.81 o 
   2  13   3     1668.08     1674.49      9.89 o 
   3  13   3      131.48      136.71      2.61 o 
   4  13   3       77.32       84.70      2.76 o 
   5  13   3      481.89      465.34      6.15 o 
   6  13   3        2.05        3.94      1.67 o 
   7  13   3      367.58      376.90      7.35 o 
   8  13   3        4.51        9.98      3.10 o 
   9  13   3       95.04       95.41      8.15 o 
  -9  14   3       26.09       18.41     11.96 o 
  -8  14   3      116.76      112.95     25.19 o 
  -7  14   3       26.71       31.12      5.32 o 
  -6  14   3        0.96        5.83      2.92 o 
  -5  14   3      111.52      124.82      3.79 o 
  -4  14   3      178.05      191.72      3.96 o 
  -3  14   3      130.64      130.15      3.03 o 
  -2  14   3       92.14       84.60      1.57 o 
  -1  14   3      882.51      846.22      5.47 o 
   0  14   3       82.81       97.20      1.58 o 
   1  14   3       28.32       23.97      0.92 o 
   2  14   3       82.03       94.05      1.81 o 
   3  14   3      902.60      930.69      7.94 o 
   4  14   3      313.18      334.35      5.54 o 
   5  14   3     1487.86     1481.18     12.47 o 
   6  14   3      185.76      194.15      4.44 o 
   7  14   3       12.63       20.45      2.74 o 
   8  14   3      300.03      332.37      9.16 o 
   9  14   3       12.12       17.00      4.66 o 
  -9  15   3        4.37       21.54     13.02 o 
  -8  15   3       65.60       50.30      9.79 o 
  -7  15   3        6.47        7.39      4.29 o 
  -6  15   3        1.22        1.16      2.43 o 
  -5  15   3       37.30       49.78      2.72 o 
  -4  15   3       94.90       90.68      3.13 o 
  -3  15   3        2.76        9.30      1.29 o 
  -2  15   3      321.30      310.02      3.59 o 
  -1  15   3     1273.09     1264.33      7.79 o 
   0  15   3      190.47      212.07      2.18 o 
   1  15   3       28.89       39.28      1.13 o 
   2  15   3      232.69      252.19      2.98 o 
   3  15   3      519.68      499.66      5.39 o 
   4  15   3     1549.18     1438.54     11.96 o 
   5  15   3      268.87      287.75      4.71 o 
   6  15   3       20.18       16.25      2.08 o 
   7  15   3       72.70       74.09      3.95 o 
   8  15   3       11.68       14.93      3.84 o 
   9  15   3        0.26        0.39      4.21 o 
  -9  16   3       55.44       36.77     14.80 o 
  -8  16   3       29.06       27.97      6.81 o 
  -7  16   3        8.46        6.87      4.89 o 
  -6  16   3      322.37      298.08      7.60 o 
  -5  16   3      139.81      153.52      4.37 o 
  -4  16   3      275.32      265.05      4.80 o 
  -3  16   3      122.00      128.11      3.03 o 
  -2  16   3      398.37      459.28      4.88 o 
  -1  16   3      769.13      774.13      5.63 o 
   0  16   3      392.98      453.43      3.65 o 
   1  16   3        0.23        5.32      0.70 o 
   2  16   3      457.44      431.32      4.68 o 
   3  16   3      503.24      481.39      5.33 o 
   4  16   3       81.57      101.72      2.93 o 
   5  16   3      741.84      699.83      7.84 o 
   6  16   3      325.75      337.74      6.10 o 
   7  16   3      267.67      273.20      6.64 o 
   8  16   3        0.54        3.02      3.30 o 
   9  16   3       32.84       24.57      5.18 o 
  -9  17   3        0.36        4.03     11.66 o 
  -8  17   3        3.04       -1.59      5.24 o 
  -7  17   3       99.58      112.90     22.10 o 
  -6  17   3       24.20       24.78      3.33 o 
  -5  17   3       26.34       25.18      2.45 o 
  -4  17   3      227.35      221.58      4.44 o 
  -3  17   3        2.03        1.82      1.14 o 
  -2  17   3      246.98      224.19      3.53 o 
  -1  17   3       51.69       40.44      1.44 o 
   0  17   3      199.89      181.53      2.23 o 
   1  17   3       14.46       31.51      1.17 o 
   2  17   3      973.87      955.02      9.21 o 
   3  17   3      241.90      239.55      3.78 o 
   4  17   3     3010.46     2762.37     19.88 o 
   5  17   3      764.81      719.43      8.05 o 
   6  17   3       21.81       28.17      2.43 o 
   7  17   3       58.68       59.90      3.61 o 
   8  17   3       97.42      104.13      6.50 o 
   9  17   3       33.83       38.90      5.73 o 
  -8  18   3        0.20        4.93      5.80 o 
  -7  18   3       43.93       46.20     12.00 o 
  -6  18   3      231.16      243.26      7.13 o 
  -5  18   3       26.25       28.36      2.64 o 
  -4  18   3       71.49       68.86      2.79 o 
  -3  18   3      126.46      124.68      3.11 o 
  -2  18   3       37.08       52.08      1.99 o 
  -1  18   3       27.28       18.67      1.19 o 
   0  18   3       28.97       22.80      1.19 o 
   1  18   3       44.28       51.76      1.64 o 
   2  18   3      256.64      265.19      3.78 o 
   3  18   3        6.11       11.11      1.34 o 
   4  18   3      386.77      375.12      5.35 o 
   5  18   3      177.35      172.77      3.91 o 
   6  18   3      189.72      184.24      4.65 o 
   7  18   3        0.89        2.87      2.20 o 
   8  18   3      199.83      217.57      8.54 o 
  -8  19   3      170.39      169.92     12.27 o 
  -7  19   3       33.59       34.48      8.09 o 
  -6  19   3       50.44       56.75      4.30 o 
  -5  19   3       38.15       33.89      2.79 o 
  -4  19   3        0.05        2.85      1.50 o 
  -3  19   3        0.00        0.50      1.21 o 
  -2  19   3      125.26      123.43      2.81 o 
  -1  19   3        2.54        6.15      0.98 o 
   0  19   3       24.06       26.56      1.39 o 
   1  19   3      282.57      266.29      3.76 o 
   2  19   3      101.19      101.62      2.60 o 
   3  19   3      439.62      377.63      5.09 o 
   4  19   3      167.31      165.91      3.72 o 
   5  19   3      102.77       92.70      3.23 o 
   6  19   3      467.00      475.85      7.42 o 
   7  19   3      165.06      210.84      5.96 o 
   8  19   3        6.82       10.08      4.30 o 
  -8  20   3       21.45       29.55      7.16 o 
  -7  20   3      103.53      112.43      9.94 o 
  -6  20   3      202.30      210.34      6.48 o 
  -5  20   3       15.10       13.11      2.27 o 
  -4  20   3      308.67      273.33      5.06 o 
  -3  20   3       74.42       71.93      2.72 o 
  -2  20   3      237.53      254.23      4.00 o 
  -1  20   3      124.68      119.49      2.48 o 
   0  20   3       80.43       89.28      2.24 o 
   1  20   3       11.01       11.49      1.23 o 
   2  20   3       22.73       27.00      1.76 o 
   3  20   3       15.81       20.35      1.76 o 
   4  20   3      568.48      534.68      6.62 o 
   5  20   3      194.95      186.34      4.37 o 
   6  20   3      443.92      444.05      7.23 o 
   7  20   3      156.71      161.24      5.93 o 
   8  20   3       25.81       11.15      3.98 o 
  -8  21   3        4.63       10.14      5.89 o 
  -7  21   3      138.53      142.52     10.80 o 
  -6  21   3      489.81      478.25     10.22 o 
  -5  21   3       34.92       34.67      3.13 o 
  -4  21   3      124.12      120.59      3.83 o 
  -3  21   3        3.59        5.75      1.46 o 
  -2  21   3      121.99      119.06      3.02 o 
  -1  21   3      128.15      123.18      2.58 o 
   0  21   3       19.39       10.90      1.18 o 
   1  21   3       28.79       39.49      1.85 o 
   2  21   3       75.70       96.27      2.87 o 
   3  21   3       81.68       90.14      3.09 o 
   4  21   3       25.72       28.56      2.14 o 
   5  21   3       20.14       16.23      2.06 o 
   6  21   3       29.32       42.78      2.96 o 
   7  21   3        2.52        4.44      2.71 o 
   8  21   3        0.59        6.75      4.10 o 
  -8  22   3        0.05       -3.80      5.43 o 
  -7  22   3       18.60       20.59      6.53 o 
  -6  22   3      176.06      170.62      7.05 o 
  -5  22   3        0.36        0.26      2.05 o 
  -4  22   3      160.02      147.84      4.34 o 
  -3  22   3      514.00      478.45      6.55 o 
  -2  22   3      253.05      243.94      4.41 o 
  -1  22   3      368.15      374.67      4.75 o 
   0  22   3      567.21      496.62      5.40 o 
   1  22   3       56.34       64.02      2.39 o 
   2  22   3      124.40      118.43      3.38 o 
   3  22   3     1310.58     1201.03     11.53 o 
   4  22   3       16.89       22.62      2.06 o 
   5  22   3       84.79       78.33      3.28 o 
   6  22   3       78.71       91.66      4.89 o 
   7  22   3       49.98       45.19      4.20 o 
   8  22   3        6.46        5.96      4.13 o 
  -8  23   3      101.62      100.18     12.95 o 
  -7  23   3       88.73       78.11      8.97 o 
  -6  23   3       95.33       92.49      6.16 o 
  -5  23   3      104.70      100.33      4.30 o 
  -4  23   3      239.12      203.54      4.98 o 
  -3  23   3        0.24        2.36      1.52 o 
  -2  23   3       16.59       21.69      1.91 o 
  -1  23   3      297.78      281.92      4.15 o 
   0  23   3      345.34      329.85      5.16 o 
   1  23   3        6.03        4.56      1.26 o 
   2  23   3      391.46      385.05      5.86 o 
   3  23   3       50.59       46.28      2.52 o 
   4  23   3        7.20        7.33      1.82 o 
   5  23   3        3.37        2.61      1.82 o 
   6  23   3      260.04      267.56      5.78 o 
   7  23   3       74.87       74.61      6.45 o 
   8  23   3        8.65       15.79      4.32 o 
  -8  24   3       39.56       26.97      8.83 o 
  -7  24   3       15.78        4.30      5.19 o 
  -6  24   3       10.60       11.65      3.24 o 
  -5  24   3       59.27       57.37      3.64 o 
  -4  24   3       61.73       54.40      3.18 o 
  -3  24   3      365.99      354.54      6.11 o 
  -2  24   3      197.06      192.41      4.11 o 
  -1  24   3      869.11      771.13      8.15 o 
   0  24   3       77.22       62.71      2.30 o 
   1  24   3      294.12      316.84      4.87 o 
   2  24   3       17.13       18.09      1.91 o 
   3  24   3      395.00      392.51      6.27 o 
   4  24   3       22.19       26.72      2.49 o 
   5  24   3       22.54       19.93      2.46 o 
   6  24   3       26.71       22.81      2.59 o 
   7  24   3       72.64       69.40      4.94 o 
   8  24   3      111.46      116.02     12.28 o 
  -8  25   3      312.21      355.01     20.72 o 
  -7  25   3        0.09       -1.17      5.77 o 
  -6  25   3      147.40      127.00      6.53 o 
  -5  25   3      169.07      172.85      5.44 o 
  -4  25   3      411.42      352.76      6.64 o 
  -3  25   3      471.76      440.54      6.95 o 
  -2  25   3       27.37       29.35      2.23 o 
  -1  25   3      114.74      104.01      3.07 o 
   0  25   3      191.91      157.80      3.34 o 
   1  25   3        9.56       10.53      1.93 o 
   2  25   3       15.31       26.75      2.20 o 
   3  25   3      140.19      166.73      4.37 o 
   4  25   3      213.10      201.49      4.84 o 
   5  25   3       69.01       77.36      4.09 o 
   6  25   3        1.24        2.57      2.08 o 
   7  25   3        0.06        1.29      2.88 o 
   8  25   3       31.55       30.24      5.37 o 
  -8  26   3        7.38       -4.20      9.75 o 
  -7  26   3       18.87       16.52      4.63 o 
  -6  26   3       85.18       94.00      6.00 o 
  -5  26   3      224.42      211.51      5.97 o 
  -4  26   3       26.34       30.63      2.78 o 
  -3  26   3       58.38       55.64      3.12 o 
  -2  26   3        3.61        1.75      1.51 o 
  -1  26   3      116.01      114.19      3.29 o 
   0  26   3       20.44       19.13      1.76 o 
   1  26   3      264.92      283.00      5.13 o 
   2  26   3       62.63       56.63      2.83 o 
   3  26   3       19.48       21.71      2.36 o 
   4  26   3       55.34       59.06      3.98 o 
   5  26   3        3.34        1.84      2.06 o 
   6  26   3        0.03       -1.72      2.06 o 
   7  26   3        0.02        0.47      2.96 o 
   8  26   3        5.22        1.18      4.76 o 
  -7  27   3       27.82       17.99      4.88 o 
  -6  27   3       32.42       27.11      4.89 o 
  -5  27   3       39.40       40.44      3.62 o 
  -4  27   3       70.29       60.65      3.44 o 
  -3  27   3       75.52       70.14      3.46 o 
  -2  27   3       33.81       33.37      2.82 o 
  -1  27   3       94.80       98.85      3.18 o 
   0  27   3      153.19      146.24      3.59 o 
   1  27   3      270.14      258.31      4.67 o 
   2  27   3      103.93       80.09      3.28 o 
   3  27   3      412.52      426.88      7.12 o 
   4  27   3        8.67        4.64      2.09 o 
   5  27   3        5.34        1.97      2.08 o 
   6  27   3       70.19       76.89      4.21 o 
   7  27   3      204.23      212.26      7.87 o 
  -7  28   3       11.20       12.80      4.78 o 
  -6  28   3        0.00       -2.64      3.68 o 
  -5  28   3       19.90       15.68      2.95 o 
  -4  28   3        5.88        2.28      2.00 o 
  -3  28   3      510.36      486.58      7.89 o 
  -2  28   3       24.12       14.07      2.38 o 
  -1  28   3     2814.12     2661.86     21.18 o 
   0  28   3       32.43       33.98      2.24 o 
   1  28   3        1.22        9.13      1.64 o 
   2  28   3       29.30       34.98      2.58 o 
   3  28   3      107.46       94.12      3.96 o 
   4  28   3       48.58       52.14      3.42 o 
   5  28   3       28.22       24.96      2.96 o 
   6  28   3       38.65       36.00      3.62 o 
   7  28   3        1.81        3.68      4.18 o 
  -7  29   3       10.88        8.36      5.23 o 
  -6  29   3       11.29        7.39      4.20 o 
  -5  29   3      317.42      307.85      9.87 o 
  -4  29   3       17.26       21.48      2.67 o 
  -3  29   3       64.21       63.68      3.48 o 
  -2  29   3       12.41       14.43      2.20 o 
  -1  29   3      414.83      463.79      7.86 o 
   0  29   3       31.88       39.37      2.51 o 
   1  29   3       19.05       14.71      1.96 o 
   2  29   3      258.56      270.63      5.83 o 
   3  29   3        0.85        1.56      1.93 o 
   4  29   3       37.05       44.09      3.30 o 
   5  29   3       16.62       11.16      2.64 o 
   6  29   3      311.17      315.45      9.89 o 
   7  29   3       21.22       27.47      5.25 o 
  -7  30   3        1.66        4.21      5.62 o 
  -6  30   3        1.08       -2.79      3.58 o 
  -5  30   3       26.40       21.40      3.45 o 
  -4  30   3      426.41      406.69      8.84 o 
  -3  30   3       62.44       56.42      3.46 o 
  -2  30   3      186.38      180.91      5.04 o 
  -1  30   3        6.70        6.20      1.82 o 
   0  30   3       76.98       69.93      3.25 o 
   1  30   3      262.90      227.58      5.01 o 
   2  30   3       34.80       34.09      2.82 o 
   3  30   3        4.14        4.08      2.11 o 
   4  30   3       96.47       90.91      4.29 o 
   5  30   3        0.50        0.53      2.34 o 
   6  30   3        0.64        5.48      2.96 o 
   7  30   3        9.74        4.59      5.24 o 
  -7  31   3       12.46       12.01      6.60 o 
  -6  31   3        2.73        0.53      4.03 o 
  -5  31   3        5.04        5.08      3.27 o 
  -4  31   3       26.37       30.51      3.03 o 
  -3  31   3      227.76      226.62      5.78 o 
  -2  31   3       22.50       22.07      2.56 o 
  -1  31   3      521.57      481.03      7.50 o 
   0  31   3      219.45      204.60      4.95 o 
   1  31   3      256.03      211.78      5.10 o 
   2  31   3        0.94        2.33      1.97 o 
   3  31   3      649.57      618.39      9.55 o 
   4  31   3      175.43      174.37      5.82 o 
   5  31   3        0.82        0.68      2.46 o 
   6  31   3        0.04        8.96      3.27 o 
   7  31   3        0.05       -1.62      5.62 o 
  -7  32   3        2.19        1.91     12.02 o 
  -6  32   3       57.63       51.54      6.44 o 
  -5  32   3      192.85      183.69      8.58 o 
  -4  32   3      131.77      117.06      5.01 o 
  -3  32   3        4.38        5.43      2.21 o 
  -2  32   3        0.11        2.39      1.95 o 
  -1  32   3      134.08      151.99      4.74 o 
   0  32   3      129.21      125.83      4.20 o 
   1  32   3        2.65        4.90      1.85 o 
   2  32   3      298.99      265.24      6.07 o 
   3  32   3       63.00       57.12      3.67 o 
   4  32   3        9.93       17.00      2.92 o 
   5  32   3       73.78       75.01      4.61 o 
   6  32   3       37.68       36.90      5.32 o 
   7  32   3       12.17       17.65      6.95 o 
  -6  33   3        0.67        5.79      5.05 o 
  -5  33   3      136.74      143.57     10.95 o 
  -4  33   3        7.78        5.18      2.63 o 
  -3  33   3       12.18       11.73      2.46 o 
  -2  33   3       17.12       10.35      2.33 o 
  -1  33   3        0.19        7.70      2.39 o 
   0  33   3       14.09       20.68      2.50 o 
   1  33   3      880.50      796.89     10.90 o 
   2  33   3       52.82       36.09      3.07 o 
   3  33   3      174.09      157.22      5.68 o 
   4  33   3       49.75       47.62      3.81 o 
   5  33   3       86.59       94.04      5.02 o 
   6  33   3       49.06       52.92      6.00 o 
  -6  34   3       21.12       17.60      6.54 o 
  -5  34   3       45.25       40.80      6.37 o 
  -4  34   3      262.85      254.78      8.79 o 
  -3  34   3       60.56       49.97      3.50 o 
  -2  34   3      150.95      134.07      4.80 o 
  -1  34   3      516.63      460.86      8.88 o 
   0  34   3       78.48       93.91      4.86 o 
   1  34   3        0.98       14.04      2.39 o 
   2  34   3      242.06      220.45      5.95 o 
   3  34   3       27.80       29.23      3.08 o 
   4  34   3      190.06      164.58      6.23 o 
   5  34   3        0.15        2.34      3.08 o 
   6  34   3        1.92        5.01      5.07 o 
  -6  35   3       40.85       37.91      9.69 o 
  -5  35   3        6.98       10.69      4.60 o 
  -4  35   3       29.90       31.28      4.61 o 
  -3  35   3      117.28      105.38      4.69 o 
  -2  35   3        0.12        3.09      2.17 o 
  -1  35   3      168.74      170.13      6.24 o 
   0  35   3       49.69       39.00      3.28 o 
   1  35   3       11.72        7.75      2.30 o 
   2  35   3        1.93        5.19      2.23 o 
   3  35   3       33.09       21.86      3.03 o 
   4  35   3       23.85       33.09      3.72 o 
   5  35   3      100.38      118.02     12.22 o 
   6  35   3       42.32       44.84      7.06 o 
  -6  36   3       32.04       21.75      7.29 o 
  -5  36   3        2.53       12.40      5.23 o 
  -4  36   3        1.17        1.43      3.79 o 
  -3  36   3      211.12      194.28      6.51 o 
  -2  36   3       24.22       11.93      2.57 o 
  -1  36   3       45.10       35.39      4.24 o 
   0  36   3       18.75       16.60      2.77 o 
   1  36   3        9.20       10.66      2.48 o 
   2  36   3       79.38       85.23      4.45 o 
   3  36   3      175.84      165.21      5.69 o 
   4  36   3       27.03       35.88      4.17 o 
   5  36   3      164.65      165.55     10.46 o 
   6  36   3        4.59        0.46      5.05 o 
  -5  37   3       11.66       19.23      5.70 o 
  -4  37   3        1.10        1.60      3.98 o 
  -3  37   3        1.31        4.57      2.86 o 
  -2  37   3        8.17        6.92      2.62 o 
  -1  37   3      151.23      143.32      5.75 o 
   0  37   3       32.61       28.35      3.23 o 
   1  37   3        7.65        5.70      2.40 o 
   2  37   3      239.68      229.87      7.14 o 
   3  37   3       43.73       55.25      4.33 o 
   4  37   3      262.55      266.46     10.13 o 
   5  37   3      216.59      206.59     11.63 o 
  -5  38   3       22.00       22.09      7.08 o 
  -4  38   3        0.00        3.29      4.52 o 
  -3  38   3       38.03       35.14      5.37 o 
  -2  38   3       10.60       16.20      3.61 o 
  -1  38   3      116.63      117.37      5.36 o 
   0  38   3      358.42      362.27      7.88 o 
   1  38   3       12.08        8.20      2.63 o 
   2  38   3      158.28      169.74      6.08 o 
   3  38   3        3.67        0.78      3.23 o 
   4  38   3       14.15       20.65      4.78 o 
   5  38   3       40.60       51.58      7.57 o 
  -5  39   3      104.69      123.79     11.67 o 
  -4  39   3      309.05      337.81     13.48 o 
  -3  39   3      112.67      111.05      6.24 o 
  -2  39   3       87.40       92.15      6.43 o 
  -1  39   3      132.03      139.25      6.87 o 
   0  39   3      100.24      107.82      6.20 o 
   1  39   3      132.38      146.74      6.62 o 
   2  39   3       85.21      104.40      6.00 o 
   3  39   3       53.11       56.34      5.78 o 
   4  39   3       25.78       19.91      5.07 o 
   5  39   3       21.87       17.49      6.58 o 
  -4  40   3        6.18        6.08      4.93 o 
  -3  40   3       18.70       18.13      4.70 o 
  -2  40   3       88.52       89.28      6.09 o 
  -1  40   3      109.81      125.17      6.76 o 
   0  40   3      184.31      195.86      7.83 o 
   1  40   3        0.00        4.93      3.13 o 
   2  40   3      151.58      168.18      7.84 o 
   3  40   3      321.46      303.60     10.81 o 
   4  40   3      101.13      129.44     15.12 o 
  -4  41   3       12.03       10.59      5.69 o 
  -3  41   3       13.84        8.65      4.42 o 
  -2  41   3      109.65      123.83      6.94 o 
  -1  41   3        0.42        3.74      3.44 o 
   0  41   3       13.11       20.36      4.06 o 
   1  41   3      116.22      125.36      7.60 o 
   2  41   3      148.85      164.40      8.91 o 
   3  41   3      106.62      117.07      9.03 o 
   4  41   3       46.18       56.74     11.12 o 
  -4  42   3       23.81       22.25      7.30 o 
  -3  42   3       11.75       22.12      7.06 o 
  -2  42   3       15.28       27.31      5.20 o 
  -1  42   3       28.18       34.90      4.60 o 
   0  42   3      125.85      138.54      7.27 o 
   1  42   3      298.38      338.65     12.02 o 
   2  42   3      113.57      110.04      6.94 o 
   3  42   3       55.88       74.73      8.27 o 
   4  42   3       44.07       62.40      9.46 o 
  -3  43   3        1.61        2.55      5.84 o 
  -2  43   3      112.82      123.57     11.20 o 
  -1  43   3       96.20      121.89      8.30 o 
   0  43   3        4.11       18.49      4.80 o 
   1  43   3       98.01      118.01      8.45 o 
   2  43   3        0.38        7.80      4.01 o 
   3  43   3        3.41        4.63      5.98 o 
  -3  44   3      118.44      112.67     11.23 o 
  -2  44   3       11.18       14.83      5.42 o 
  -1  44   3        3.89       13.20      5.82 o 
   0  44   3        3.07        2.13      5.64 o 
   1  44   3       91.87       96.38     10.42 o 
   2  44   3       57.36       55.98      8.80 o 
   3  44   3       59.48       79.58     12.41 o 
  -2  45   3       24.51       29.40      8.52 o 
  -1  45   3      217.99      258.62     16.59 o 
   0  45   3      187.45      174.01     12.85 o 
   1  45   3       64.28       84.83     19.74 o 
   2  45   3      174.05      207.48     17.05 o 
  -1  46   3       54.56       79.18      9.62 o 
   0  46   3       52.13       67.24     11.56 o 
   1  46   3      263.71      328.74     20.88 o 
  -8   0   4       38.67       34.14     12.34 o 
  -6   0   4        9.45       14.83      3.72 o 
  -4   0   4      421.03      443.32      7.95 o 
  -2   0   4     1805.64     1962.25     16.64 o 
   0   0   4       30.30       21.31      1.31 o 
   2   0   4      413.84      477.55      4.78 o 
   4   0   4      286.72      263.72      5.39 o 
   6   0   4      400.69      401.35      8.81 o 
   8   0   4        0.21        1.29      3.12 o 
  -9   1   4       75.10       82.57     12.71 o 
  -8   1   4        7.07        3.77      8.25 o 
  -7   1   4       29.27       24.64      3.93 o 
  -6   1   4       45.41       44.84      3.58 o 
  -5   1   4      588.54      588.22      8.28 o 
  -4   1   4      164.47      178.66      3.92 o 
  -3   1   4       66.04       86.88      1.87 o 
  -2   1   4     1955.75     2054.66     11.91 o 
  -1   1   4       24.43       40.35      1.20 o 
   0   1   4       33.00       44.61      1.03 o 
   1   1   4       59.64       80.54      1.27 o 
   2   1   4      630.60      683.05      4.53 o 
   3   1   4      364.57      377.50      3.91 o 
   4   1   4        4.33        4.77      1.22 o 
   5   1   4       14.57       17.62      1.85 o 
   6   1   4       49.89       52.41      2.76 o 
   7   1   4        0.11        0.13      1.74 o 
   8   1   4       36.31       26.44      2.94 o 
   9   1   4      348.99      378.74     10.90 o 
  -9   2   4        9.03        4.38      7.82 o 
  -8   2   4       80.39       80.01     12.23 o 
  -7   2   4      170.60      181.44      8.08 o 
  -6   2   4      261.18      281.30      7.10 o 
  -5   2   4      134.96      123.48      3.90 o 
  -4   2   4       57.09       48.42      2.23 o 
  -3   2   4       10.50       33.17      2.05 o 
  -2   2   4       14.04       28.01      2.64 o 
  -1   2   4     1979.49     1961.87     10.31 o 
   0   2   4      196.42      200.84      2.18 o 
   1   2   4      215.07      206.81      2.17 o 
   2   2   4      163.66      179.56      2.40 o 
   3   2   4     4977.86     4915.74     26.47 o 
   4   2   4      286.31      247.51      4.12 o 
   5   2   4     1685.07     1623.45     13.63 o 
   6   2   4       29.80       38.79      2.49 o 
   7   2   4       99.22       91.96      3.68 o 
   8   2   4        2.01        2.42      2.36 o 
   9   2   4       20.69       17.46      4.21 o 
  -9   3   4       46.52       27.18     14.08 o 
  -8   3   4        2.99        8.94      5.68 o 
  -7   3   4      528.29      523.24     12.92 o 
  -6   3   4      229.78      243.26      6.70 o 
  -5   3   4      224.24      236.84      5.09 o 
  -4   3   4       24.07       29.85      2.34 o 
  -3   3   4      508.21      577.66      5.09 o 
  -2   3   4     5159.39     5662.09     28.59 o 
  -1   3   4      493.68      445.50      3.46 o 
   0   3   4      391.36      439.29      3.37 o 
   1   3   4      963.46     1069.04      5.91 o 
   2   3   4       50.36       71.88      1.65 o 
   3   3   4     1198.16     1204.61      8.73 o 
   4   3   4      635.22      607.58      7.73 o 
   5   3   4      121.69      126.87      3.36 o 
   6   3   4       10.67        6.40      1.74 o 
   7   3   4        0.24        1.58      1.85 o 
   8   3   4        5.27        7.34      2.61 o 
   9   3   4       11.22       16.16      4.37 o 
  -9   4   4      149.91      161.47     12.83 o 
  -8   4   4        9.09       12.34      5.77 o 
  -7   4   4       51.62       61.55      6.39 o 
  -6   4   4       20.56       22.78      3.04 o 
  -5   4   4      613.37      590.53      8.23 o 
  -4   4   4      594.18      655.88      7.89 o 
  -3   4   4      915.95     1094.46      9.98 o 
  -2   4   4      874.03     1023.97      6.55 o 
  -1   4   4     5796.05     6354.95     31.70 o 
   0   4   4      328.12      353.68      2.78 o 
   1   4   4      765.41      779.42      4.84 o 
   2   4   4      153.43      197.50      2.35 o 
   3   4   4      229.91      287.45      6.48 o 
   4   4   4      683.23      698.17      7.44 o 
   5   4   4      330.52      337.08      5.22 o 
   6   4   4      687.14      612.42      7.90 o 
   7   4   4        1.66        1.89      1.89 o 
   8   4   4       30.92       24.34      3.18 o 
   9   4   4        0.48        4.34      3.65 o 
  -9   5   4        1.86        5.37      6.70 o 
  -8   5   4       28.06       21.53      6.62 o 
  -7   5   4       22.85       23.86      5.01 o 
  -6   5   4       89.21       88.34      4.57 o 
  -5   5   4      498.68      519.56      8.11 o 
  -4   5   4      343.66      354.46      4.85 o 
  -3   5   4     2183.67     2397.21     15.33 o 
  -2   5   4       15.84       14.12      0.87 o 
  -1   5   4     2993.40     3303.45     21.53 o 
   0   5   4     2690.73     2958.97     14.42 o 
   1   5   4       13.93       51.00      1.79 o 
   2   5   4      154.24      197.52      2.27 o 
   3   5   4       23.43       47.03      2.08 o 
   4   5   4      381.95      356.92      5.13 o 
   5   5   4        0.56        2.85      1.44 o 
   6   5   4       30.25       34.43      2.42 o 
   7   5   4      268.54      255.79      5.69 o 
   8   5   4       96.11      113.28      5.13 o 
   9   5   4       29.56       29.80      4.76 o 
  -9   6   4        4.79        7.44      6.66 o 
  -8   6   4        2.28        2.51      5.17 o 
  -7   6   4      228.80      235.23     10.33 o 
  -6   6   4      164.95      163.56      5.47 o 
  -5   6   4       94.30      114.17      4.00 o 
  -4   6   4      171.58      165.74      3.55 o 
  -3   6   4     2426.47     2523.44     16.07 o 
  -2   6   4       10.80        5.71      1.11 o 
  -1   6   4     1154.88     1201.24      8.05 o 
   0   6   4      211.32      182.00      1.77 o 
   1   6   4     1152.99     1144.28      6.56 o 
   2   6   4      176.80      181.89      2.24 o 
   3   6   4       18.69       19.75      1.27 o 
   4   6   4      159.95      176.48      3.52 o 
   5   6   4       67.27       49.91      2.42 o 
   6   6   4        7.96        6.66      1.70 o 
   7   6   4      194.19      169.26      5.32 o 
   8   6   4       63.16       55.55      4.05 o 
   9   6   4      147.68      156.18      9.85 o 
  -9   7   4       33.77       24.97      9.25 o 
  -8   7   4        8.06        0.28      5.14 o 
  -7   7   4        4.46        3.49      3.99 o 
  -6   7   4      313.93      333.92      7.45 o 
  -5   7   4      273.23      276.55      6.07 o 
  -4   7   4       15.41       16.13      1.66 o 
  -3   7   4       17.11       13.76      1.11 o 
  -2   7   4     3186.83     3068.65     17.03 o 
  -1   7   4       39.19       52.62      1.25 o 
   0   7   4      119.05      148.74      1.63 o 
   1   7   4     4444.98     4611.29     22.21 o 
   2   7   4      133.69      158.57      2.06 o 
   3   7   4      176.09      200.09      2.89 o 
   4   7   4      494.17      433.64      5.64 o 
   5   7   4       18.21       12.99      1.69 o 
   6   7   4       29.68       28.05      2.28 o 
   7   7   4       30.90       28.62      2.73 o 
   8   7   4       28.07       36.28      3.67 o 
   9   7   4       49.11       43.53      6.26 o 
  -9   8   4        2.44        1.02      7.98 o 
  -8   8   4       37.18       40.42      7.57 o 
  -7   8   4      211.79      219.09     13.32 o 
  -6   8   4      124.01      121.55      4.95 o 
  -5   8   4      151.66      164.20      4.87 o 
  -4   8   4        2.68        6.85      1.65 o 
  -3   8   4      138.94      136.59      2.52 o 
  -2   8   4      105.05      132.79      3.75 o 
  -1   8   4       97.09       91.26      1.40 o 
   0   8   4      238.13      247.74      2.46 o 
   1   8   4       17.60       13.05      1.14 o 
   2   8   4     1342.84     1379.84      8.31 o 
   3   8   4      164.86      167.48      2.71 o 
   4   8   4      281.31      243.57      4.08 o 
   5   8   4      464.56      434.46      5.67 o 
   6   8   4      223.69      217.71      4.60 o 
   7   8   4      122.14      143.03      4.31 o 
   8   8   4        3.39        7.47      2.77 o 
   9   8   4        0.13        7.60      3.90 o 
  -9   9   4        2.25       -5.22     10.31 o 
  -8   9   4       37.85       42.53      7.78 o 
  -7   9   4       34.43       28.02      5.23 o 
  -6   9   4      155.47      166.84      5.65 o 
  -5   9   4      101.99      100.36      4.19 o 
  -4   9   4     1433.65     1414.86     12.71 o 
  -3   9   4      238.21      241.67      3.41 o 
  -2   9   4     1695.30     1620.98     10.21 o 
  -1   9   4      895.19      850.46      5.59 o 
   0   9   4      101.28      101.69      1.39 o 
   1   9   4      832.92      780.68      4.78 o 
   2   9   4        6.59        6.70      0.76 o 
   3   9   4     1077.60     1081.56      8.66 o 
   4   9   4       93.59       96.17      2.80 o 
   5   9   4      599.86      568.26      6.66 o 
   6   9   4      346.43      344.00      5.70 o 
   7   9   4       27.41       37.79      2.76 o 
   8   9   4      137.84      155.14      5.82 o 
   9   9   4        4.03        6.23      3.93 o 
  -9  10   4        1.85       13.06     11.96 o 
  -8  10   4      191.36      198.63     10.91 o 
  -7  10   4        0.05        2.79      3.95 o 
  -6  10   4      727.14      678.70     11.09 o 
  -5  10   4       52.71       63.80      3.80 o 
  -4  10   4      321.57      324.38      5.01 o 
  -3  10   4      240.25      206.80      3.32 o 
  -2  10   4      864.55      891.65      6.92 o 
  -1  10   4      161.53      195.26      2.34 o 
   0  10   4      731.90      826.76      5.00 o 
   1  10   4     1373.83     1476.84      8.12 o 
   2  10   4      244.23      258.91      2.60 o 
   3  10   4      121.32      131.87      2.51 o 
   4  10   4     2977.96     2809.83     19.82 o 
   5  10   4       14.78       24.85      2.05 o 
   6  10   4       51.60       52.84      2.77 o 
   7  10   4       93.71       98.78      4.14 o 
   8  10   4       64.60       70.01      4.61 o 
   9  10   4        2.87        6.91      3.87 o 
  -9  11   4       51.20       31.55     14.33 o 
  -8  11   4       64.21       51.92      6.99 o 
  -7  11   4       67.01       73.33      6.98 o 
  -6  11   4       89.77       92.27      4.57 o 
  -5  11   4      288.90      294.35      6.62 o 
  -4  11   4      128.72      130.51      3.59 o 
  -3  11   4      241.73      231.60      3.59 o 
  -2  11   4      690.02      713.53      6.15 o 
  -1  11   4        5.43       16.98      0.81 o 
   0  11   4     1223.71     1339.54      7.52 o 
   1  11   4      293.69      287.88      2.58 o 
   2  11   4        0.66        5.35      0.74 o 
   3  11   4       19.82       23.58      1.39 o 
   4  11   4      151.23      150.51      3.31 o 
   5  11   4      199.56      168.29      3.95 o 
   6  11   4        8.64        7.66      1.79 o 
   7  11   4      105.92      113.63      4.29 o 
   8  11   4        4.90        6.98      2.98 o 
   9  11   4       11.04        8.36      4.30 o 
  -9  12   4       15.46       24.81     14.21 o 
  -8  12   4       53.12       46.51     10.87 o 
  -7  12   4       94.85       99.11      7.13 o 
  -6  12   4       48.05       57.77      4.18 o 
  -5  12   4      442.90      438.73      7.78 o 
  -4  12   4      292.97      279.10      4.81 o 
  -3  12   4      131.04      109.72      2.62 o 
  -2  12   4      613.47      552.96      5.88 o 
  -1  12   4        0.87        4.59      0.64 o 
   0  12   4        3.25        0.92      0.57 o 
   1  12   4     1066.02     1099.87      6.53 o 
   2  12   4      536.20      488.57      4.63 o 
   3  12   4        9.63        9.01      1.14 o 
   4  12   4      578.68      513.08      6.08 o 
   5  12   4      164.89      155.18      4.01 o 
   6  12   4       20.10       19.37      2.23 o 
   7  12   4      134.81      162.20      5.07 o 
   8  12   4       43.08       38.16      4.10 o 
   9  12   4        0.00        7.52      4.54 o 
  -9  13   4        2.40        5.47     11.83 o 
  -8  13   4       25.25       24.86      5.93 o 
  -7  13   4       48.87       47.18      5.07 o 
  -6  13   4        0.12        3.13      2.63 o 
  -5  13   4        0.44        3.80      2.25 o 
  -4  13   4       42.76       38.62      2.31 o 
  -3  13   4       44.54       68.35      2.29 o 
  -2  13   4       80.80       90.22      2.38 o 
  -1  13   4      275.31      290.10      2.92 o 
   0  13   4      705.98      704.32      4.82 o 
   1  13   4       10.28       16.26      0.86 o 
   2  13   4       45.26       52.49      1.71 o 
   3  13   4      159.24      170.45      3.16 o 
   4  13   4       72.20       76.56      2.70 o 
   5  13   4       48.89       40.79      2.52 o 
   6  13   4        7.14        6.68      1.81 o 
   7  13   4       45.82       51.80      3.45 o 
   8  13   4      158.31      157.29      6.60 o 
   9  13   4      283.03      273.70     10.69 o 
  -8  14   4        1.95        2.50      5.46 o 
  -7  14   4       20.47       20.37      4.17 o 
  -6  14   4       47.21       41.47      4.11 o 
  -5  14   4      157.42      147.37      4.77 o 
  -4  14   4      176.63      171.16      4.10 o 
  -3  14   4       86.47       93.43      2.88 o 
  -2  14   4       10.89        8.21      1.13 o 
  -1  14   4      135.00      141.72      2.23 o 
   0  14   4      260.54      257.95      2.71 o 
   1  14   4       24.80       15.58      0.93 o 
   2  14   4       37.35       57.67      1.82 o 
   3  14   4      448.83      437.91      5.20 o 
   4  14   4       32.43       31.38      2.05 o 
   5  14   4       18.25       17.92      2.02 o 
   6  14   4       47.77       50.20      3.35 o 
   7  14   4      799.08      819.45     11.82 o 
   8  14   4        5.99        5.03      3.05 o 
   9  14   4       21.87       27.69      7.25 o 
  -8  15   4        7.90       12.01      5.94 o 
  -7  15   4        0.54        8.40      3.76 o 
  -6  15   4       56.74       62.31      5.58 o 
  -5  15   4        0.63        1.04      1.81 o 
  -4  15   4       50.22       57.20      2.79 o 
  -3  15   4      147.69      174.09      3.60 o 
  -2  15   4      305.54      287.37      4.06 o 
  -1  15   4      267.06      251.33      3.14 o 
   0  15   4       52.18       42.23      1.38 o 
   1  15   4       37.77       43.43      1.73 o 
   2  15   4      880.16      874.90      7.66 o 
   3  15   4      202.04      193.77      3.35 o 
   4  15   4        3.62        3.06      1.38 o 
   5  15   4        0.51        3.07      1.60 o 
   6  15   4       41.51       36.78      2.70 o 
   7  15   4        8.94       17.95      2.74 o 
   8  15   4        7.66        7.48      3.35 o 
  -8  16   4       14.52       17.30      7.79 o 
  -7  16   4       62.42       66.74      5.76 o 
  -6  16   4        0.33       -1.59      2.91 o 
  -5  16   4        5.08        3.46      1.88 o 
  -4  16   4       26.68       22.62      2.19 o 
  -3  16   4      107.02      104.10      3.05 o 
  -2  16   4      516.64      528.18      5.87 o 
  -1  16   4     1052.50     1007.79      7.89 o 
   0  16   4      269.36      262.60      3.40 o 
   1  16   4     3987.76     3848.60     25.02 o 
   2  16   4     1039.93     1013.61      8.58 o 
   3  16   4     1191.96     1150.23      9.83 o 
   4  16   4       16.09       10.19      1.59 o 
   5  16   4      408.51      386.70      5.84 o 
   6  16   4        1.92        5.33      1.86 o 
   7  16   4        6.17       11.15      2.52 o 
   8  16   4      330.20      347.06      8.62 o 
  -8  17   4       20.09       17.26      6.56 o 
  -7  17   4       69.74       69.91      7.70 o 
  -6  17   4       66.36       67.11      5.44 o 
  -5  17   4       16.38       10.20      2.23 o 
  -4  17   4      370.15      340.52      5.89 o 
  -3  17   4      125.39      126.93      3.36 o 
  -2  17   4      105.57       88.23      2.61 o 
  -1  17   4      562.80      573.73      5.61 o 
   0  17   4      465.12      408.39      4.46 o 
   1  17   4      231.08      229.63      3.67 o 
   2  17   4        1.10        2.22      1.17 o 
   3  17   4      126.42      126.13      3.19 o 
   4  17   4        6.01        4.05      1.49 o 
   5  17   4       63.67       73.81      3.14 o 
   6  17   4       38.55       37.88      2.59 o 
   7  17   4      168.87      181.24      8.22 o 
   8  17   4      123.65      140.62      6.52 o 
  -8  18   4       68.57       58.57      8.87 o 
  -7  18   4        4.36        8.62      3.96 o 
  -6  18   4      108.32      112.38      6.63 o 
  -5  18   4      245.25      244.97      5.80 o 
  -4  18   4      103.83       98.20      3.95 o 
  -3  18   4       41.64       33.09      2.11 o 
  -2  18   4       10.61        7.17      1.29 o 
  -1  18   4      220.27      199.89      3.28 o 
   0  18   4       44.25       44.31      1.70 o 
   1  18   4       17.90       26.67      1.55 o 
   2  18   4        3.20        3.02      1.32 o 
   3  18   4       16.41        9.44      1.50 o 
   4  18   4     1098.46     1062.83     10.16 o 
   5  18   4        3.49        6.81      1.79 o 
   6  18   4       51.04       54.49      2.99 o 
   7  18   4       36.30       28.62      3.15 o 
   8  18   4       27.97       41.79      5.19 o 
  -8  19   4       45.37       55.35      8.74 o 
  -7  19   4      182.19      183.67      8.61 o 
  -6  19   4       57.85       53.37      5.64 o 
  -5  19   4       92.73       93.62      4.07 o 
  -4  19   4      214.48      211.38      4.80 o 
  -3  19   4      270.15      285.09      4.88 o 
  -2  19   4      405.03      402.39      5.64 o 
  -1  19   4     1433.16     1321.47     11.40 o 
   0  19   4      504.04      523.92      5.41 o 
   1  19   4        6.63       11.46      1.34 o 
   2  19   4        5.37        2.65      1.32 o 
   3  19   4      557.73      543.93      7.63 o 
   4  19   4        0.25        4.48      1.50 o 
   5  19   4      844.73      842.03      9.61 o 
   6  19   4       46.97       53.51      3.02 o 
   7  19   4        8.21        4.14      2.49 o 
   8  19   4       36.54       37.59      4.60 o 
  -8  20   4       77.83       77.11     11.96 o 
  -7  20   4      101.81      104.84      7.19 o 
  -6  20   4        6.97       13.53      3.53 o 
  -5  20   4      240.98      240.97      5.86 o 
  -4  20   4       62.15       73.83      3.27 o 
  -3  20   4      441.54      433.13      6.52 o 
  -2  20   4        6.46        7.97      1.47 o 
  -1  20   4        2.28        1.97      1.14 o 
   0  20   4        0.93       -0.14      0.97 o 
   1  20   4      316.65      334.68      4.95 o 
   2  20   4        7.87        6.16      1.44 o 
   3  20   4       13.97        8.90      1.62 o 
   4  20   4      171.11      172.90      3.99 o 
   5  20   4      232.15      240.29      4.82 o 
   6  20   4        2.48        2.88      1.96 o 
   7  20   4       90.17       85.49      5.08 o 
   8  20   4      114.83      107.48      7.31 o 
  -8  21   4       17.11       17.18     10.07 o 
  -7  21   4       78.66       91.39      7.54 o 
  -6  21   4      378.97      391.00     12.18 o 
  -5  21   4        0.66        1.72      2.03 o 
  -4  21   4      132.77      117.34      3.77 o 
  -3  21   4       34.82       31.30      2.53 o 
  -2  21   4      185.77      182.63      4.06 o 
  -1  21   4      623.13      614.13      6.70 o 
   0  21   4      152.25      162.61      3.81 o 
   1  21   4      580.67      580.88      6.92 o 
   2  21   4        0.31        1.62      1.38 o 
   3  21   4      198.32      188.38      4.18 o 
   4  21   4      133.72      133.60      3.67 o 
   5  21   4        5.08        7.58      1.86 o 
   6  21   4      105.90      109.03      4.06 o 
   7  21   4        1.08        5.62      2.64 o 
   8  21   4        0.52        0.69      3.75 o 
  -8  22   4        9.86        5.08      7.73 o 
  -7  22   4       53.29       67.84      6.86 o 
  -6  22   4       73.61       86.19      5.33 o 
  -5  22   4      408.19      417.46      7.79 o 
  -4  22   4      362.68      337.33      6.14 o 
  -3  22   4      219.69      212.12      4.59 o 
  -2  22   4      209.74      190.17      4.23 o 
  -1  22   4       73.07       86.55      2.80 o 
   0  22   4       17.34       15.37      1.50 o 
   1  22   4      299.89      303.29      5.16 o 
   2  22   4       94.97      109.09      3.41 o 
   3  22   4       74.56       87.34      3.33 o 
   4  22   4      434.41      417.83      6.32 o 
   5  22   4       91.28       90.80      3.46 o 
   6  22   4       57.93       58.63      3.45 o 
   7  22   4      181.52      196.25      6.89 o 
   8  22   4        3.23        3.37      4.01 o 
  -8  23   4        1.05       -1.60      7.04 o 
  -7  23   4       82.00       71.33      7.14 o 
  -6  23   4        3.14        2.71      2.85 o 
  -5  23   4       89.29      106.12      4.56 o 
  -4  23   4        0.64        2.99      1.87 o 
  -3  23   4      586.57      548.93      7.84 o 
  -2  23   4       64.79       63.77      2.86 o 
  -1  23   4      827.03      799.50      8.41 o 
   0  23   4       65.52       73.21      2.67 o 
   1  23   4      152.24      160.99      3.77 o 
   2  23   4        5.52        4.84      1.56 o 
   3  23   4       23.46       14.45      2.03 o 
   4  23   4      151.95      167.06      4.27 o 
   5  23   4      479.90      475.63      7.14 o 
   6  23   4       37.19       41.20      3.14 o 
   7  23   4        0.56        0.01      2.65 o 
   8  23   4       12.85        8.50      4.50 o 
  -8  24   4        0.78       -8.06      9.08 o 
  -7  24   4       54.81       57.78      6.57 o 
  -6  24   4      125.09      124.59      6.22 o 
  -5  24   4        0.51        0.18      2.10 o 
  -4  24   4       36.37       32.74      2.81 o 
  -3  24   4       27.52       29.61      2.46 o 
  -2  24   4        7.61        6.05      1.67 o 
  -1  24   4      118.00      125.86      3.53 o 
   0  24   4      301.38      331.59      5.12 o 
   1  24   4       10.33       10.36      1.58 o 
   2  24   4        1.86        0.79      1.49 o 
   3  24   4      179.10      170.87      4.47 o 
   4  24   4       24.14       24.20      2.93 o 
   5  24   4        4.99        5.71      2.04 o 
   6  24   4      139.59      137.81      4.88 o 
   7  24   4        0.12        1.97      2.83 o 
   8  24   4        3.84        9.45      5.32 o 
  -7  25   4        6.06        3.46      4.73 o 
  -6  25   4      115.39      102.71      5.55 o 
  -5  25   4       86.93       83.94      4.30 o 
  -4  25   4      221.25      209.06      5.46 o 
  -3  25   4        3.24        4.97      1.82 o 
  -2  25   4      354.05      332.38      5.91 o 
  -1  25   4     2816.07     2641.01     20.98 o 
   0  25   4       68.02       68.14      2.73 o 
   1  25   4      153.60      189.00      4.13 o 
   2  25   4       25.80       34.80      2.48 o 
   3  25   4      692.81      570.34      8.01 o 
   4  25   4      162.06      159.18      4.68 o 
   5  25   4       38.63       33.61      2.82 o 
   6  25   4        0.56        4.87      2.37 o 
   7  25   4       25.85       27.50      3.72 o 
  -7  26   4        6.27        5.32      5.43 o 
  -6  26   4      160.49      142.58      6.30 o 
  -5  26   4      125.58      114.59      4.94 o 
  -4  26   4      152.79      158.12      4.97 o 
  -3  26   4       55.52       52.65      3.57 o 
  -2  26   4       57.36       67.84      3.20 o 
  -1  26   4      110.03      109.88      3.57 o 
   0  26   4        0.05       -0.93      1.36 o 
   1  26   4      187.59      186.81      4.18 o 
   2  26   4      250.87      197.05      4.67 o 
   3  26   4       36.67       41.55      2.80 o 
   4  26   4       85.94       87.26      3.95 o 
   5  26   4       46.64       46.40      3.37 o 
   6  26   4        4.84        7.70      2.58 o 
   7  26   4       33.08       35.37      4.47 o 
  -7  27   4        4.63       -1.69      6.18 o 
  -6  27   4      157.61      125.95      6.50 o 
  -5  27   4      191.91      196.56      6.09 o 
  -4  27   4      128.88      119.14      4.54 o 
  -3  27   4        1.61        5.56      2.03 o 
  -2  27   4       36.57       27.48      2.78 o 
  -1  27   4        0.96        1.90      1.61 o 
   0  27   4       18.76       25.98      2.25 o 
   1  27   4       39.09       29.78      2.40 o 
   2  27   4      207.01      191.67      4.72 o 
   3  27   4      430.43      388.36      6.70 o 
   4  27   4       21.44       26.45      2.74 o 
   5  27   4       40.60       53.36      3.58 o 
   6  27   4        0.05        5.77      2.87 o 
   7  27   4       41.59       39.55      5.39 o 
  -7  28   4        9.27       18.06      7.63 o 
  -6  28   4        0.22        0.85      3.18 o 
  -5  28   4       26.29       22.71      3.13 o 
  -4  28   4       40.72       34.49      3.03 o 
  -3  28   4      308.47      281.30      6.09 o 
  -2  28   4      178.66      179.96      5.01 o 
  -1  28   4      440.68      413.82      6.93 o 
   0  28   4      100.24      110.63      3.71 o 
   1  28   4       30.73       33.72      2.51 o 
   2  28   4      100.53       81.96      3.45 o 
   3  28   4       29.45       45.17      3.57 o 
   4  28   4       95.63       93.85      4.19 o 
   5  28   4       61.78       64.35      4.04 o 
   6  28   4       85.02       93.20      5.38 o 
   7  28   4        0.00        1.81      3.84 o 
  -7  29   4       14.16       18.21      8.12 o 
  -6  29   4        0.17        5.30      3.45 o 
  -5  29   4       46.34       51.72      3.94 o 
  -4  29   4       22.31       23.59      2.84 o 
  -3  29   4        1.57        1.95      1.98 o 
  -2  29   4      957.91      862.59     11.17 o 
  -1  29   4       63.01       59.80      3.25 o 
   0  29   4      276.21      255.58      5.26 o 
   1  29   4      133.99      135.18      4.15 o 
   2  29   4      130.30      121.49      4.10 o 
   3  29   4      232.99      222.61      5.55 o 
   4  29   4       15.99       16.69      2.69 o 
   5  29   4        0.08        3.14      2.52 o 
   6  29   4        0.30        0.21      2.84 o 
   7  29   4        0.40        3.34      4.19 o 
  -7  30   4        0.44        7.29     10.77 o 
  -6  30   4       87.37       93.18      6.13 o 
  -5  30   4        1.92        2.71      2.57 o 
  -4  30   4      202.58      187.59      5.62 o 
  -3  30   4        2.62        3.67      2.10 o 
  -2  30   4       12.44       17.44      2.48 o 
  -1  30   4       34.58       37.08      2.92 o 
   0  30   4      304.20      272.77      5.69 o 
   1  30   4      295.68      300.55      5.99 o 
   2  30   4        1.18        3.05      1.85 o 
   3  30   4      170.11      171.61      5.14 o 
   4  30   4       74.53       78.52      4.25 o 
   5  30   4      239.61      246.01      7.07 o 
   6  30   4       12.28       12.18      3.58 o 
   7  30   4        2.83        5.21      4.53 o 
  -6  31   4       45.31       42.19      5.71 o 
  -5  31   4       44.24       37.27      3.92 o 
  -4  31   4       12.57        6.45      2.45 o 
  -3  31   4        1.99        4.09      2.16 o 
  -2  31   4      150.35      144.44      5.20 o 
  -1  31   4      415.38      394.75      7.34 o 
   0  31   4        0.16        2.71      1.99 o 
   1  31   4       18.52       18.09      2.37 o 
   2  31   4        0.15        3.31      1.88 o 
   3  31   4      110.40       95.41      4.43 o 
   4  31   4       19.83       15.97      2.77 o 
   5  31   4        0.29        1.54      2.86 o 
   6  31   4        0.40        2.54      3.20 o 
  -6  32   4       13.42       10.25      5.16 o 
  -5  32   4        0.33       -0.80      2.93 o 
  -4  32   4       17.10       20.87      2.97 o 
  -3  32   4      158.18      152.99      5.16 o 
  -2  32   4       48.65       47.77      3.35 o 
  -1  32   4       15.31       14.44      2.49 o 
   0  32   4       23.58       25.58      2.86 o 
   1  32   4      344.48      333.28      6.78 o 
   2  32   4       94.10      103.03      4.73 o 
   3  32   4       32.99       30.53      3.13 o 
   4  32   4       44.88       37.20      3.40 o 
   5  32   4       31.74       30.63      4.03 o 
   6  32   4       33.59       33.47      4.63 o 
  -6  33   4        2.53        3.97      5.73 o 
  -5  33   4       32.19       32.46      4.41 o 
  -4  33   4      144.75      143.11      5.41 o 
  -3  33   4       18.26       13.33      2.61 o 
  -2  33   4       94.90       84.81      4.79 o 
  -1  33   4      405.48      386.15      7.79 o 
   0  33   4        0.88        0.53      2.13 o 
   1  33   4       34.04       27.86      3.08 o 
   2  33   4      120.79      110.71      4.60 o 
   3  33   4        1.03        1.46      2.28 o 
   4  33   4       37.67       37.19      3.82 o 
   5  33   4       24.20       29.15      4.03 o 
   6  33   4       85.89      102.03      9.14 o 
  -6  34   4       95.41       85.48     10.34 o 
  -5  34   4        3.54        2.32      3.80 o 
  -4  34   4       35.01       35.10      3.63 o 
  -3  34   4        9.22        6.34      2.51 o 
  -2  34   4       39.95       47.02      3.65 o 
  -1  34   4      115.57      119.85      4.93 o 
   0  34   4      141.37      130.86      5.95 o 
   1  34   4       97.65      104.64      4.76 o 
   2  34   4       18.56       21.71      2.89 o 
   3  34   4        6.05        8.43      2.60 o 
   4  34   4      126.91      136.87      5.99 o 
   5  34   4       74.38       79.87      5.91 o 
   6  34   4       11.02        6.01      5.13 o 
  -5  35   4        5.22        5.22      4.29 o 
  -4  35   4       12.59       12.97      3.07 o 
  -3  35   4       38.61       43.65      3.69 o 
  -2  35   4       24.27       28.62      3.53 o 
  -1  35   4       18.94       11.95      2.70 o 
   0  35   4       73.38       83.92      4.62 o 
   1  35   4        9.61       13.68      2.87 o 
   2  35   4      248.96      261.67      6.61 o 
   3  35   4      194.00      202.38      6.87 o 
   4  35   4       18.51       26.21      3.81 o 
   5  35   4       20.14       19.86      4.09 o 
  -5  36   4       50.89       58.71      6.81 o 
  -4  36   4        0.91        1.64      2.93 o 
  -3  36   4       10.19        8.60      2.80 o 
  -2  36   4       15.05       16.25      3.01 o 
  -1  36   4        0.95        1.02      2.46 o 
   0  36   4        0.09        2.68      2.47 o 
   1  36   4      225.47      263.58      7.35 o 
   2  36   4      744.99      798.76     12.28 o 
   3  36   4      315.25      325.39      8.30 o 
   4  36   4       52.93       65.76      5.09 o 
   5  36   4        9.10        4.10      4.84 o 
  -5  37   4       13.76       13.91      6.71 o 
  -4  37   4       16.32       13.03      4.26 o 
  -3  37   4       44.57       38.51      3.80 o 
  -2  37   4       22.99       25.41      4.23 o 
  -1  37   4      248.07      273.13      7.85 o 
   0  37   4       60.10       76.83      5.54 o 
   1  37   4      124.03      141.94     10.11 o 
   2  37   4        1.86       12.69      2.94 o 
   3  37   4        1.48        3.80      2.93 o 
   4  37   4       51.74       60.30      5.35 o 
   5  37   4       16.80       13.67      4.95 o 
  -5  38   4        0.00       -2.48      5.58 o 
  -4  38   4       14.10        9.85      4.56 o 
  -3  38   4       48.52       53.96      4.47 o 
  -2  38   4        0.07        4.33      2.86 o 
  -1  38   4      116.34      123.13      5.94 o 
   0  38   4      153.38      154.66      6.86 o 
   1  38   4      127.28      177.47      6.92 o 
   2  38   4        0.03        1.68      2.83 o 
   3  38   4       68.18       75.75      5.01 o 
   4  38   4        2.46        4.90      3.95 o 
   5  38   4       59.18       83.69      8.91 o 
  -4  39   4        0.12       -0.20      4.79 o 
  -3  39   4       42.19       47.25      5.06 o 
  -2  39   4      113.10      130.28      6.27 o 
  -1  39   4       13.22       20.57      3.53 o 
   0  39   4        0.81        1.31      3.06 o 
   1  39   4      163.52      174.57      7.00 o 
   2  39   4        0.57        0.70      2.98 o 
   3  39   4       39.29       41.26      4.35 o 
   4  39   4       19.42       18.93      5.10 o 
  -4  40   4        5.00        6.52      5.29 o 
  -3  40   4      146.09      167.28      8.06 o 
  -2  40   4        4.43        9.15      3.52 o 
  -1  40   4      178.06      190.35     12.33 o 
   0  40   4       24.34       26.22      4.10 o 
   1  40   4      103.61      112.05      6.34 o 
   2  40   4        0.77        0.55      3.19 o 
   3  40   4       58.33       48.56      7.38 o 
   4  40   4        0.05        4.63      5.29 o 
  -3  41   4        0.02        8.23      4.26 o 
  -2  41   4        0.63        3.85      3.74 o 
  -1  41   4       59.49       58.33      5.06 o 
   0  41   4       84.04       91.25      6.25 o 
   1  41   4       16.28       14.76      4.68 o 
   2  41   4        2.14        2.54      3.44 o 
   3  41   4       74.56       76.17      8.40 o 
  -3  42   4       46.19       55.40      7.50 o 
  -2  42   4       73.31       90.59      7.53 o 
  -1  42   4       13.02       12.69      4.17 o 
   0  42   4        2.17       11.77      4.59 o 
   1  42   4       21.26       26.77      5.22 o 
   2  42   4       10.09        4.74      5.95 o 
   3  42   4        1.19       10.76      6.12 o 
  -2  43   4        0.17        5.25      4.72 o 
  -1  43   4       60.30       67.18      6.87 o 
   0  43   4        0.58        6.82      5.01 o 
   1  43   4       82.40       95.06     12.02 o 
   2  43   4       30.41       38.04     13.34 o 
  -2  44   4       36.94       40.53      7.05 o 
  -1  44   4       15.21       13.57      5.57 o 
   0  44   4        4.00        8.69      6.04 o 
   1  44   4        5.49        4.22      6.07 o 
   2  44   4      138.24      149.34     15.47 o 
   0  45   4       58.91       76.50     13.58 o 
  -7   0   5        3.59        0.35      5.26 o 
  -5   0   5       86.77       63.11      5.54 o 
  -3   0   5       43.24       71.29      3.77 o 
  -1   0   5      220.08      272.83      3.43 o 
   1   0   5     7204.72     7511.62     51.17 o 
   3   0   5     1217.39     1140.23     14.67 o 
   5   0   5      161.63      158.41      6.19 o 
   7   0   5      255.62      244.37      7.77 o 
   9   0   5        7.28       11.17      5.90 o 
  -8   1   5      187.18      184.14     15.95 o 
  -7   1   5       14.54       15.69      4.11 o 
  -6   1   5       88.47       83.91      4.78 o 
  -5   1   5      190.31      194.10      5.64 o 
  -4   1   5       25.56       38.68      2.97 o 
  -3   1   5      236.46      278.71      4.79 o 
  -2   1   5       32.16       30.55      1.50 o 
  -1   1   5     1315.26     1509.17      8.13 o 
   0   1   5      914.80      979.79      6.75 o 
   1   1   5      171.75      161.66      2.02 o 
   2   1   5        7.17        9.95      0.76 o 
   3   1   5      144.47      128.39      3.03 o 
   4   1   5      100.76      104.92      3.15 o 
   5   1   5      442.47      406.21      5.93 o 
   6   1   5      242.56      230.60      4.87 o 
   7   1   5       46.56       50.11      3.13 o 
   8   1   5      223.19      234.25      7.09 o 
   9   1   5       11.96        8.62      4.12 o 
  -8   2   5       66.49       83.55     11.96 o 
  -7   2   5        0.54        2.73      3.38 o 
  -6   2   5        5.72        9.52      2.69 o 
  -5   2   5        3.66        4.20      2.05 o 
  -4   2   5       34.28       37.49      2.53 o 
  -3   2   5      186.83      190.35      3.73 o 
  -2   2   5     2535.30     2669.75     15.19 o 
  -1   2   5      198.56      227.13      2.19 o 
   0   2   5     1451.79     1514.85      9.13 o 
   1   2   5       98.74      109.41      3.28 o 
   2   2   5      347.15      327.94      2.85 o 
   3   2   5       21.95       18.47      1.64 o 
   4   2   5       13.30        8.06      1.58 o 
   5   2   5      197.98      183.08      3.90 o 
   6   2   5      102.63       94.52      3.95 o 
   7   2   5       20.53       20.78      2.57 o 
   8   2   5        0.42        1.97      2.67 o 
   9   2   5       19.76       26.54      5.19 o 
  -8   3   5      139.38      138.46     14.67 o 
  -7   3   5        1.01        4.92      3.58 o 
  -6   3   5       91.24      101.10      4.48 o 
  -5   3   5       64.85       66.17      3.65 o 
  -4   3   5      160.48      148.57      4.04 o 
  -3   3   5       46.96       53.52      2.20 o 
  -2   3   5       50.66       61.50      1.46 o 
  -1   3   5     1467.82     1527.54      8.41 o 
   0   3   5      131.26      160.41      2.04 o 
   1   3   5       44.72       53.95      1.36 o 
   2   3   5       75.78       99.85      1.57 o 
   3   3   5      112.50      112.45      2.82 o 
   4   3   5      299.87      268.68      5.03 o 
   5   3   5     1142.20     1033.69     10.37 o 
   6   3   5       41.11       38.71      2.62 o 
   7   3   5      182.86      205.19      5.55 o 
   8   3   5       83.18       75.09      4.78 o 
   9   3   5       40.26       44.89      6.91 o 
  -8   4   5       42.34       51.98      8.20 o 
  -7   4   5       85.84       84.30      5.16 o 
  -6   4   5       65.64       68.55      3.93 o 
  -5   4   5      112.19      119.66      4.34 o 
  -4   4   5       63.38       74.12      3.28 o 
  -3   4   5      226.17      242.54      4.68 o 
  -2   4   5        6.25        3.09      0.76 o 
  -1   4   5     1072.03     1109.10      6.62 o 
   0   4   5      322.29      331.05      3.01 o 
   1   4   5     1324.34     1317.96      8.01 o 
   2   4   5      191.14      164.06      2.18 o 
   3   4   5      372.38      386.44      4.87 o 
   4   4   5       62.45       71.62      2.97 o 
   5   4   5        0.08        4.28      1.53 o 
   6   4   5       10.99        8.48      1.87 o 
   7   4   5       32.83       30.01      2.82 o 
   8   4   5        8.93       13.94      3.19 o 
   9   4   5      112.40      140.26     12.39 o 
  -8   5   5      264.68      283.62     14.72 o 
  -7   5   5       47.36       45.71      4.28 o 
  -6   5   5       32.03       34.14      3.59 o 
  -5   5   5      150.74      161.67      7.29 o 
  -4   5   5        1.40        6.40      1.69 o 
  -3   5   5       59.49       67.14      2.78 o 
  -2   5   5      123.47      147.59      2.18 o 
  -1   5   5      103.99      100.44      1.62 o 
   0   5   5        1.37       -0.32      0.56 o 
   1   5   5       78.79       68.76      1.74 o 
   2   5   5       20.40       11.96      0.80 o 
   3   5   5       85.26       83.87      2.31 o 
   4   5   5     1493.61     1392.25     13.70 o 
   5   5   5       36.28       22.03      2.13 o 
   6   5   5        3.67        3.82      1.68 o 
   7   5   5        0.19        1.17      1.99 o 
   8   5   5      272.13      267.83      8.80 o 
   9   5   5       29.52       42.59      6.15 o 
  -8   6   5       47.97       31.92      7.38 o 
  -7   6   5       41.15       37.99      4.05 o 
  -6   6   5       14.79       18.87      2.86 o 
  -5   6   5       38.25       39.90      3.02 o 
  -4   6   5      114.00      120.21      4.16 o 
  -3   6   5       86.81       86.45      2.79 o 
  -2   6   5       69.04       90.50      2.46 o 
  -1   6   5        9.76       15.48      0.84 o 
   0   6   5      170.26      116.66      1.73 o 
   1   6   5     1944.11     1976.77     10.78 o 
   2   6   5      183.65      229.78      3.05 o 
   3   6   5       99.72       93.74      3.14 o 
   4   6   5      190.49      184.97      4.27 o 
   5   6   5       56.32       59.64      2.87 o 
   6   6   5       12.27       16.20      2.06 o 
   7   6   5       76.79       72.30      3.69 o 
   8   6   5       25.28       23.08      3.80 o 
   9   6   5      253.55      290.49     11.73 o 
  -8   7   5       39.24       51.93      7.24 o 
  -7   7   5       75.62       87.31      5.82 o 
  -6   7   5      209.26      221.06      6.45 o 
  -5   7   5       15.34       17.13      2.36 o 
  -4   7   5      105.93      108.80      3.84 o 
  -3   7   5      305.68      315.50      8.40 o 
  -2   7   5      175.48      144.53      2.57 o 
  -1   7   5       37.40       42.76      1.19 o 
   0   7   5       90.76       93.44      1.47 o 
   1   7   5      233.45      204.25      5.23 o 
   2   7   5     1798.23     1777.33     11.44 o 
   3   7   5       81.27       99.40      2.51 o 
   4   7   5       31.03       29.30      1.98 o 
   5   7   5        8.74       10.56      1.77 o 
   6   7   5       14.38       13.08      2.00 o 
   7   7   5       59.51       57.10      3.28 o 
   8   7   5       20.98       26.46      3.48 o 
   9   7   5       62.24       86.92      9.69 o 
  -8   8   5       41.11       33.41      7.13 o 
  -7   8   5      480.92      455.68     11.15 o 
  -6   8   5       20.46       23.65      3.12 o 
  -5   8   5      124.32      140.57      4.51 o 
  -4   8   5        6.73        7.53      1.72 o 
  -3   8   5      976.35     1031.96     10.42 o 
  -2   8   5       20.34       43.22      1.69 o 
  -1   8   5      204.87      234.33      2.54 o 
   0   8   5      131.07      114.73      1.63 o 
   1   8   5      605.11      601.29      4.44 o 
   2   8   5       17.32       20.95      1.27 o 
   3   8   5        4.44        4.94      1.14 o 
   4   8   5      105.23      103.28      2.93 o 
   5   8   5       16.48       13.86      1.88 o 
   6   8   5      227.30      210.50      4.69 o 
   7   8   5       24.99       35.41      2.82 o 
   8   8   5       17.28       14.17      3.22 o 
  -8   9   5       23.04       25.99      6.07 o 
  -7   9   5        0.10        6.98      3.35 o 
  -6   9   5       68.52       63.02      4.26 o 
  -5   9   5     1184.74     1188.02     14.25 o 
  -4   9   5      131.40      143.06      4.13 o 
  -3   9   5      373.90      387.56      5.66 o 
  -2   9   5      528.79      530.49      5.90 o 
  -1   9   5      163.02      172.05      2.27 o 
   0   9   5        0.65        0.50      0.56 o 
   1   9   5      745.87      743.08      5.45 o 
   2   9   5       40.56       52.78      1.53 o 
   3   9   5       51.98       41.14      1.88 o 
   4   9   5       87.34       96.11      2.90 o 
   5   9   5      108.59      100.15      3.42 o 
   6   9   5       21.40       19.87      2.15 o 
   7   9   5        9.61       10.04      2.18 o 
   8   9   5       29.97       39.81      3.97 o 
  -8  10   5        5.06        9.96      5.58 o 
  -7  10   5       34.15       40.55      5.02 o 
  -6  10   5        8.69        8.25      2.57 o 
  -5  10   5      262.98      275.11      6.67 o 
  -4  10   5      239.74      249.32      5.01 o 
  -3  10   5      108.06       96.49      2.85 o 
  -2  10   5      234.92      219.95      3.33 o 
  -1  10   5     1746.09     1844.43     14.02 o 
   0  10   5      397.63      451.61      3.98 o 
   1  10   5      310.08      353.92      3.42 o 
   2  10   5      135.83      136.50      2.43 o 
   3  10   5       78.34       91.00      2.59 o 
   4  10   5      721.34      705.67      7.75 o 
   5  10   5      516.59      471.07      6.81 o 
   6  10   5       38.21       30.14      2.42 o 
   7  10   5        7.70       10.27      2.21 o 
   8  10   5      253.01      246.07      8.29 o 
  -8  11   5        2.16        2.50      4.96 o 
  -7  11   5       52.99       54.54      8.42 o 
  -6  11   5        5.61        3.52      2.49 o 
  -5  11   5       26.95       30.55      3.14 o 
  -4  11   5       24.52       32.32      2.43 o 
  -3  11   5      120.88      122.54      3.21 o 
  -2  11   5      154.49      161.93      3.68 o 
  -1  11   5       60.06       54.03      1.57 o 
   0  11   5        3.31        6.62      0.73 o 
   1  11   5      116.04      128.89      2.09 o 
   2  11   5       81.10       82.42      2.20 o 
   3  11   5      234.72      208.88      3.52 o 
   4  11   5       61.81       69.56      2.65 o 
   5  11   5      202.26      191.82      4.49 o 
   6  11   5      239.29      231.77      4.95 o 
   7  11   5      118.07      136.80      4.72 o 
   8  11   5      307.44      313.25      8.87 o 
  -8  12   5        3.41        1.14      5.09 o 
  -7  12   5       61.51       72.19      6.03 o 
  -6  12   5       13.45        7.39      2.57 o 
  -5  12   5      244.19      246.45      6.46 o 
  -4  12   5      212.18      191.36      5.65 o 
  -3  12   5      346.37      311.96      4.96 o 
  -2  12   5       28.71       32.72      1.68 o 
  -1  12   5      998.57     1026.52      8.16 o 
   0  12   5      310.26      283.48      3.10 o 
   1  12   5      202.72      174.77      2.68 o 
   2  12   5       81.54       77.63      2.21 o 
   3  12   5      208.36      216.76      3.57 o 
   4  12   5     1771.89     1697.25     14.29 o 
   5  12   5       11.42       14.62      2.00 o 
   6  12   5        0.01        2.41      1.87 o 
   7  12   5      253.80      264.35      6.13 o 
   8  12   5        6.20        4.86      3.11 o 
  -8  13   5        8.16        4.21      5.21 o 
  -7  13   5       68.23       60.35      5.84 o 
  -6  13   5       34.32       32.45      3.47 o 
  -5  13   5      302.38      285.93     10.11 o 
  -4  13   5      218.91      222.14      4.98 o 
  -3  13   5       39.00       38.75      2.32 o 
  -2  13   5      145.29      153.82      3.13 o 
  -1  13   5      104.77       81.25      1.99 o 
   0  13   5      561.25      527.34      4.67 o 
   1  13   5      307.20      299.96      4.27 o 
   2  13   5        7.94        8.59      1.07 o 
   3  13   5        2.31        3.65      1.26 o 
   4  13   5      473.71      452.81      6.15 o 
   5  13   5      115.55      104.53      3.58 o 
   6  13   5      247.93      250.47      5.37 o 
   7  13   5      258.79      263.99      6.18 o 
   8  13   5        3.14        7.27      3.26 o 
  -8  14   5        9.80        2.23      5.27 o 
  -7  14   5      102.94       88.55      6.67 o 
  -6  14   5       94.50       87.62      4.75 o 
  -5  14   5      154.18      154.86      5.53 o 
  -4  14   5     1358.48     1311.25     14.48 o 
  -3  14   5      492.38      468.64      6.69 o 
  -2  14   5      774.16      727.44      7.46 o 
  -1  14   5      445.01      421.80      4.42 o 
   0  14   5      312.59      343.91      3.74 o 
   1  14   5       45.85       56.73      1.84 o 
   2  14   5      261.67      260.92      3.79 o 
   3  14   5        1.43        3.02      1.24 o 
   4  14   5       58.12       62.25      2.59 o 
   5  14   5        5.95        9.25      1.83 o 
   6  14   5      256.10      267.96      5.50 o 
   7  14   5       11.26        9.74      2.46 o 
   8  14   5        4.17        6.40      3.47 o 
  -8  15   5       10.74        7.30      5.35 o 
  -7  15   5       72.25       77.91      6.42 o 
  -6  15   5      149.62      153.26      7.39 o 
  -5  15   5       23.91       26.70      3.08 o 
  -4  15   5       21.86       23.95      2.54 o 
  -3  15   5     1037.62      987.28     10.64 o 
  -2  15   5      863.46      831.90      8.26 o 
  -1  15   5      166.26      159.91      2.69 o 
   0  15   5      140.29      125.55      2.54 o 
   1  15   5       24.78       35.30      1.67 o 
   2  15   5       42.12       43.11      2.00 o 
   3  15   5       57.98       50.06      2.24 o 
   4  15   5       55.84       48.80      2.46 o 
   5  15   5      163.48      167.14      4.42 o 
   6  15   5      169.51      170.02      4.78 o 
   7  15   5       12.46       16.15      3.34 o 
   8  15   5       63.14       65.93      5.42 o 
  -8  16   5        0.03        6.42      6.33 o 
  -7  16   5       13.43       19.95      4.64 o 
  -6  16   5      106.48      107.89      5.58 o 
  -5  16   5       26.38       30.64      3.19 o 
  -4  16   5      627.72      600.25      8.93 o 
  -3  16   5     1222.45     1161.26     12.02 o 
  -2  16   5      431.88      416.39      5.45 o 
  -1  16   5     2672.82     2557.40     17.58 o 
   0  16   5      954.56      921.77      7.90 o 
   1  16   5      491.32      456.60      4.86 o 
   2  16   5       19.75       11.21      1.54 o 
   3  16   5      111.28      127.43      3.35 o 
   4  16   5      199.20      193.10      4.06 o 
   5  16   5       13.77       13.56      1.98 o 
   6  16   5        0.01        4.99      1.89 o 
   7  16   5      613.59      597.41     10.31 o 
   8  16   5        2.75        1.19      3.38 o 
  -8  17   5       61.88       58.55      9.14 o 
  -7  17   5       49.83       45.24      5.52 o 
  -6  17   5      181.31      178.39      6.79 o 
  -5  17   5      981.50      930.46     13.82 o 
  -4  17   5      378.51      365.13      6.56 o 
  -3  17   5     1176.63     1118.93     11.28 o 
  -2  17   5      247.47      257.36      4.47 o 
  -1  17   5       14.31       14.88      1.45 o 
   0  17   5      437.39      407.43      4.52 o 
   1  17   5       77.57       74.43      2.40 o 
   2  17   5      520.17      514.74      6.45 o 
   3  17   5       22.21       26.00      1.95 o 
   4  17   5      346.64      334.66      5.26 o 
   5  17   5        8.84       15.24      2.06 o 
   6  17   5       18.88       20.31      2.38 o 
   7  17   5       47.58       57.70      4.12 o 
   8  17   5       29.10       34.22      4.56 o 
  -8  18   5       12.08        8.85      7.81 o 
  -7  18   5        0.03        1.87      4.60 o 
  -6  18   5       39.09       45.13      5.10 o 
  -5  18   5      135.96      140.53      5.21 o 
  -4  18   5      155.69      159.21      4.63 o 
  -3  18   5      634.94      603.66      7.73 o 
  -2  18   5      594.76      573.99      7.20 o 
  -1  18   5      619.96      560.27      6.46 o 
   0  18   5      746.84      700.29      7.11 o 
   1  18   5      852.52      787.45      7.91 o 
   2  18   5        0.11        3.20      1.36 o 
   3  18   5      848.23      784.82      8.56 o 
   4  18   5      205.99      217.61      4.56 o 
   5  18   5      475.30      488.12      7.18 o 
   6  18   5      284.65      292.66      5.78 o 
   7  18   5        6.03        3.83      2.71 o 
   8  18   5       52.70       44.80      4.84 o 
  -8  19   5        1.31       11.18      7.74 o 
  -7  19   5      436.45      405.85     12.28 o 
  -6  19   5       58.94       60.79      5.14 o 
  -5  19   5        0.94        4.63      2.21 o 
  -4  19   5      466.28      450.95      7.51 o 
  -3  19   5       42.88       50.12      2.70 o 
  -2  19   5       97.11       95.08      3.19 o 
  -1  19   5        0.89        1.36      1.49 o 
   0  19   5      690.55      721.62      7.61 o 
   1  19   5      505.30      432.90      6.19 o 
   2  19   5      754.22      789.01      8.61 o 
   3  19   5      206.21      217.11      4.35 o 
   4  19   5       57.60       61.81      3.11 o 
   5  19   5        9.65        8.36      2.02 o 
   6  19   5        0.28        2.48      1.98 o 
   7  19   5        5.14        2.78      2.63 o 
   8  19   5       45.89       38.51      4.73 o 
  -8  20   5       29.49       31.15      9.32 o 
  -7  20   5       37.73       38.81      4.96 o 
  -6  20   5       93.18      100.44      5.81 o 
  -5  20   5      129.11      133.14      5.03 o 
  -4  20   5       18.86       18.31      2.30 o 
  -3  20   5      182.85      208.81      4.61 o 
  -2  20   5        0.89        1.45      1.49 o 
  -1  20   5      357.66      322.20      5.20 o 
   0  20   5        4.68        2.22      1.33 o 
   1  20   5      114.05      113.71      3.22 o 
   2  20   5        0.02        0.79      1.48 o 
   3  20   5      972.00      900.15      9.83 o 
   4  20   5      247.82      256.80      5.01 o 
   5  20   5      141.29      136.14      4.38 o 
   6  20   5        0.46        1.43      1.99 o 
   7  20   5      220.89      230.99      6.84 o 
   8  20   5       38.10       39.12      4.87 o 
  -8  21   5        7.75       18.70     11.37 o 
  -7  21   5       27.38       26.24      4.57 o 
  -6  21   5      113.22      108.19      6.38 o 
  -5  21   5      203.27      187.01      7.19 o 
  -4  21   5      325.60      312.75      7.81 o 
  -3  21   5       25.47       26.61      2.28 o 
  -2  21   5        6.74        4.85      1.99 o 
  -1  21   5      741.34      655.73      7.91 o 
   0  21   5      173.50      186.53      3.91 o 
   1  21   5     1925.08     1722.24     14.74 o 
   2  21   5     1478.87     1384.28     13.33 o 
   3  21   5     2628.93     2555.43     20.66 o 
   4  21   5        5.16        9.38      1.89 o 
   5  21   5      250.06      270.94      5.76 o 
   6  21   5        0.24        2.70      2.13 o 
   7  21   5        9.53       12.22      3.09 o 
   8  21   5        0.39        4.24      5.75 o 
  -7  22   5        8.58       10.49      4.04 o 
  -6  22   5       48.63       56.34      5.18 o 
  -5  22   5      160.93      160.83      5.16 o 
  -4  22   5      467.36      458.55      7.50 o 
  -3  22   5      227.95      209.76      4.95 o 
  -2  22   5      846.33      877.06     10.53 o 
  -1  22   5       79.83       70.37      3.04 o 
   0  22   5       14.71       16.47      1.86 o 
   1  22   5      462.64      447.52      6.24 o 
   2  22   5        2.06        8.24      2.06 o 
   3  22   5      225.66      211.99      4.89 o 
   4  22   5       34.74       28.14      2.41 o 
   5  22   5      149.77      140.88      4.55 o 
   6  22   5      123.97      130.41      5.07 o 
   7  22   5        0.03        2.38      3.24 o 
  -7  23   5       29.91       30.56      5.16 o 
  -6  23   5       48.23       53.13      5.17 o 
  -5  23   5        2.41        7.00      2.30 o 
  -4  23   5       51.00       53.42      3.08 o 
  -3  23   5        0.00        5.82      1.84 o 
  -2  23   5        2.33        7.78      1.88 o 
  -1  23   5        1.14        5.38      1.68 o 
   0  23   5      137.85      109.29      3.43 o 
   1  23   5      786.12      691.25      8.17 o 
   2  23   5      709.78      594.59      7.90 o 
   3  23   5       63.44       47.54      2.88 o 
   4  23   5      414.15      413.72      6.56 o 
   5  23   5        2.90        1.67      2.02 o 
   6  23   5        4.96        6.68      2.77 o 
   7  23   5        1.11       -3.21      3.21 o 
  -7  24   5       59.26       67.35      8.53 o 
  -6  24   5       15.47       16.22      3.65 o 
  -5  24   5        4.72        4.77      2.44 o 
  -4  24   5        6.56        9.01      2.15 o 
  -3  24   5     1085.79     1030.51     11.95 o 
  -2  24   5       79.03       57.29      3.04 o 
  -1  24   5     1029.51      905.33     10.57 o 
   0  24   5       80.58       85.87      3.31 o 
   1  24   5      119.47      125.56      3.62 o 
   2  24   5        2.71        7.00      1.79 o 
   3  24   5      162.08      151.12      4.39 o 
   4  24   5       17.86       16.66      2.16 o 
   5  24   5       14.60       12.31      2.36 o 
   6  24   5       50.77       62.74      4.61 o 
   7  24   5        0.00        6.65      3.66 o 
  -7  25   5       66.19       67.76      8.03 o 
  -6  25   5      211.65      219.82      8.07 o 
  -5  25   5       17.01        7.59      2.55 o 
  -4  25   5      133.00      131.36      4.72 o 
  -3  25   5       12.00       17.11      2.34 o 
  -2  25   5        7.82       10.31      2.04 o 
  -1  25   5      928.13      819.59     10.08 o 
   0  25   5       81.78       42.43      2.74 o 
   1  25   5        0.56        2.01      1.54 o 
   2  25   5       25.16       12.89      2.00 o 
   3  25   5       15.01       14.83      2.20 o 
   4  25   5      166.61      173.12      4.80 o 
   5  25   5      109.14      114.75      6.28 o 
   6  25   5       32.73       29.11      3.73 o 
   7  25   5        2.04       -0.53      3.43 o 
  -7  26   5      162.61      167.94     11.37 o 
  -6  26   5       46.12       38.29      4.46 o 
  -5  26   5      175.49      160.24      5.70 o 
  -4  26   5      205.26      189.44      5.55 o 
  -3  26   5        0.73       -0.29      1.83 o 
  -2  26   5      101.73       91.92      3.74 o 
  -1  26   5       26.10       27.40      2.49 o 
   0  26   5       12.51       13.46      2.03 o 
   1  26   5       17.16       21.23      2.63 o 
   2  26   5      460.85      462.34      7.17 o 
   3  26   5      255.07      250.23      5.45 o 
   4  26   5      151.28      136.68      4.48 o 
   5  26   5      120.15      109.06      4.65 o 
   6  26   5        0.00        2.01      2.96 o 
   7  26   5      134.43      114.62      7.49 o 
  -7  27   5        0.83        7.52      5.60 o 
  -6  27   5        7.80        7.21      3.57 o 
  -5  27   5        0.00        4.56      2.47 o 
  -4  27   5       85.71       88.08      4.26 o 
  -3  27   5      228.46      218.60      5.47 o 
  -2  27   5        0.39        4.95      1.93 o 
  -1  27   5        1.49        0.49      1.68 o 
   0  27   5      221.80      189.21      4.87 o 
   1  27   5      129.68      113.54      4.01 o 
   2  27   5      123.50      123.54      4.57 o 
   3  27   5       83.85       74.51      3.55 o 
   4  27   5        2.46        3.65      2.01 o 
   5  27   5       22.06       17.48      3.13 o 
   6  27   5      178.04      194.83     11.52 o 
   7  27   5       14.86       17.96      4.34 o 
  -7  28   5        7.17        7.17      8.44 o 
  -6  28   5       74.46       81.15      5.89 o 
  -5  28   5        1.00        1.09      2.50 o 
  -4  28   5       14.05       11.96      2.59 o 
  -3  28   5      185.40      167.47      5.40 o 
  -2  28   5       14.25       11.28      2.24 o 
  -1  28   5        0.00        0.00      1.75 o 
   0  28   5       33.52       26.13      2.50 o 
   1  28   5      129.74      127.99      4.30 o 
   2  28   5        6.99        4.65      1.92 o 
   3  28   5       44.87       41.75      3.55 o 
   4  28   5      488.09      491.38      8.34 o 
   5  28   5        6.90        7.36      2.74 o 
   6  28   5      404.00      421.69     12.70 o 
   7  28   5      224.03      238.01     18.36 o 
  -6  29   5       25.08       25.93      4.74 o 
  -5  29   5        0.93        3.23      2.64 o 
  -4  29   5       11.21       13.64      2.64 o 
  -3  29   5        0.75        4.84      2.10 o 
  -2  29   5      106.18       98.39      4.71 o 
  -1  29   5       90.46       92.93      3.91 o 
   0  29   5       10.49        5.74      1.93 o 
   1  29   5       17.79       12.65      2.18 o 
   2  29   5       16.44       17.23      2.31 o 
   3  29   5       13.96       12.99      2.34 o 
   4  29   5       37.72       44.15      3.92 o 
   5  29   5       43.79       53.68      4.39 o 
   6  29   5       24.63       32.13      5.29 o 
  -6  30   5        8.05        8.00      4.08 o 
  -5  30   5        8.84       10.32      3.13 o 
  -4  30   5       64.24       82.15      4.39 o 
  -3  30   5       10.16        4.47      2.25 o 
  -2  30   5      594.25      553.32      9.44 o 
  -1  30   5        7.28        5.18      2.02 o 
   0  30   5       27.80       25.04      2.91 o 
   1  30   5       13.83       19.05      2.57 o 
   2  30   5        0.67        2.66      1.92 o 
   3  30   5       18.03        9.69      2.38 o 
   4  30   5       20.53       18.75      3.24 o 
   5  30   5        1.13        4.04      2.88 o 
   6  30   5      218.94      251.51      9.80 o 
  -6  31   5       30.94       37.91      7.00 o 
  -5  31   5       46.87       45.54      5.44 o 
  -4  31   5       46.82       45.21      3.96 o 
  -3  31   5       16.83       17.77      2.80 o 
  -2  31   5        5.51        7.92      2.45 o 
  -1  31   5        0.11       -0.89      1.99 o 
   0  31   5        0.55        1.27      1.86 o 
   1  31   5      117.23      122.78      4.68 o 
   2  31   5       10.87        5.80      2.19 o 
   3  31   5        5.90        7.40      2.41 o 
   4  31   5        3.95        5.79      2.84 o 
   5  31   5       14.41       12.95      3.38 o 
   6  31   5       20.81       19.24      4.84 o 
  -6  32   5        0.18        2.94      5.25 o 
  -5  32   5       74.75       81.12      5.23 o 
  -4  32   5        0.20        0.17      2.39 o 
  -3  32   5      214.90      214.93      6.18 o 
  -2  32   5      205.25      220.77      6.31 o 
  -1  32   5        5.55        4.15      2.14 o 
   0  32   5       85.19       93.65      4.31 o 
   1  32   5       34.34       30.74      3.13 o 
   2  32   5       99.97       99.19      4.33 o 
   3  32   5       12.51       14.85      2.70 o 
   4  32   5      287.70      305.89      8.08 o 
   5  32   5       47.19       39.69      4.68 o 
   6  32   5       30.53       27.02      5.64 o 
  -6  33   5      138.74      124.86     15.14 o 
  -5  33   5       15.14       11.44      3.65 o 
  -4  33   5        2.38        5.03      2.77 o 
  -3  33   5       86.41       87.10      4.69 o 
  -2  33   5       41.95       43.57      4.06 o 
  -1  33   5       28.04       20.42      2.80 o 
   0  33   5      122.91      129.81      6.63 o 
   1  33   5       20.42       15.45      2.93 o 
   2  33   5      362.69      349.77      7.15 o 
   3  33   5       17.62       13.66      2.98 o 
   4  33   5       19.58       18.55      3.44 o 
   5  33   5        1.07        5.73      3.97 o 
  -5  34   5       43.43       43.46      5.04 o 
  -4  34   5       11.80       16.50      3.15 o 
  -3  34   5       67.32       76.63      5.32 o 
  -2  34   5      172.51      179.60      6.10 o 
  -1  34   5       84.59       94.15      4.71 o 
   0  34   5      200.21      209.87      7.06 o 
   1  34   5      274.37      320.37      7.85 o 
   2  34   5       37.70       30.76      3.42 o 
   3  34   5       12.92       10.80      3.04 o 
   4  34   5       34.56       34.20      4.34 o 
   5  34   5       49.89       63.80      6.04 o 
  -5  35   5        0.81        5.40      4.05 o 
  -4  35   5        0.25        1.29      2.90 o 
  -3  35   5       26.57       27.50      3.66 o 
  -2  35   5       35.13       34.51      3.65 o 
  -1  35   5       64.66       62.11      4.10 o 
   0  35   5      169.02      175.03      6.75 o 
   1  35   5      109.37      104.06      5.91 o 
   2  35   5        1.94        1.61      2.66 o 
   3  35   5       61.41       48.92      4.29 o 
   4  35   5        2.85        4.51      3.43 o 
   5  35   5        0.84       -1.94      4.28 o 
  -5  36   5        1.33        3.98      5.52 o 
  -4  36   5       46.78       48.07      4.61 o 
  -3  36   5       39.64       37.74      4.04 o 
  -2  36   5       94.20      114.00      5.75 o 
  -1  36   5       34.78       44.84      4.07 o 
   0  36   5      208.80      224.07      7.89 o 
   1  36   5        9.73        4.66      3.11 o 
   2  36   5        2.13        1.50      3.00 o 
   3  36   5        6.34        9.21      3.08 o 
   4  36   5       38.61       48.32      5.13 o 
   5  36   5       93.27       91.48      7.64 o 
  -4  37   5       18.79       13.98      3.67 o 
  -3  37   5       21.58       22.48      3.81 o 
  -2  37   5      209.32      230.91      7.38 o 
  -1  37   5        9.00        5.49      3.02 o 
   0  37   5       18.50       18.66      3.77 o 
   1  37   5       20.80       26.46      3.97 o 
   2  37   5       33.52       44.59      4.73 o 
   3  37   5       39.88       53.66      4.58 o 
   4  37   5      317.49      343.48     12.00 o 
  -4  38   5        2.39        3.41      3.68 o 
  -3  38   5       17.62       19.26      4.03 o 
  -2  38   5       27.27       30.70      3.84 o 
  -1  38   5       10.10       14.26      3.36 o 
   0  38   5       13.29       21.19      3.95 o 
   1  38   5       25.61       23.70      4.00 o 
   2  38   5      133.62      145.77      7.24 o 
   3  38   5       43.31       40.76      4.69 o 
   4  38   5      122.31      141.64     10.06 o 
  -4  39   5        0.31        1.27      4.56 o 
  -3  39   5       10.52       10.53      3.87 o 
  -2  39   5       55.48       56.21      4.90 o 
  -1  39   5       63.68       63.36      5.23 o 
   0  39   5       49.82       61.38      6.90 o 
   1  39   5      314.39      343.75     10.51 o 
   2  39   5      123.31      133.78      8.32 o 
   3  39   5      314.95      336.48     11.93 o 
   4  39   5       16.98       13.75      5.02 o 
  -3  40   5        3.72       -0.93      3.53 o 
  -2  40   5       75.80       72.34      7.20 o 
  -1  40   5        0.28        4.61      3.73 o 
   0  40   5      106.86       97.72      6.64 o 
   1  40   5       12.82        5.38      4.08 o 
   2  40   5        3.40        2.45      4.54 o 
   3  40   5        4.65        6.71      5.29 o 
  -3  41   5        3.99       -0.21      4.35 o 
  -2  41   5       17.72       12.38      4.22 o 
  -1  41   5       18.47       17.17      4.26 o 
   0  41   5      436.17      457.86     13.47 o 
   1  41   5       54.25       57.56      7.03 o 
   2  41   5       39.26       41.69      8.32 o 
   3  41   5       71.95       74.96      8.04 o 
  -2  42   5        0.04        2.34      4.28 o 
  -1  42   5       23.36       26.89      5.78 o 
   0  42   5       10.82       10.84      5.37 o 
   1  42   5       25.45       17.25      5.51 o 
   2  42   5       45.11       48.91      6.97 o 
  -1  43   5        0.61        8.43      5.12 o 
   0  43   5       40.26       45.00      6.75 o 
   1  43   5       58.89       57.57      7.26 o 
  -8   0   6       43.89       36.11     12.45 o 
  -6   0   6       15.73        7.91      3.53 o 
  -4   0   6      740.08      684.86     22.30 o 
  -2   0   6        2.64        2.27      1.50 o 
   0   0   6       15.81       14.34      1.80 o 
   2   0   6      116.89      119.53      3.23 o 
   4   0   6        0.91        2.02      2.14 o 
   6   0   6        5.77        3.44      2.52 o 
   8   0   6      249.49      267.93     13.06 o 
  -8   1   6       81.65       83.16     10.23 o 
  -7   1   6        1.07       -0.54      2.78 o 
  -6   1   6        0.22        0.65      2.34 o 
  -5   1   6      502.50      519.26      9.52 o 
  -4   1   6      129.93      133.90      6.66 o 
  -3   1   6        4.07        6.44      2.59 o 
  -2   1   6      157.77      170.19      3.43 o 
  -1   1   6       11.00       15.98      1.46 o 
   0   1   6      878.25      870.60      7.16 o 
   1   1   6       26.01       22.05      1.10 o 
   2   1   6     1121.41     1109.04      8.38 o 
   3   1   6      504.60      453.72      6.06 o 
   4   1   6       14.56       12.27      1.81 o 
   5   1   6      346.94      353.98      6.49 o 
   6   1   6        0.62        1.54      1.66 o 
   7   1   6       72.41       85.95      5.34 o 
   8   1   6       17.83       27.21      4.46 o 
  -8   2   6      161.36      146.60     21.24 o 
  -7   2   6        0.57        4.57      3.22 o 
  -6   2   6      225.20      215.17      6.75 o 
  -5   2   6      178.28      171.07      5.58 o 
  -4   2   6       65.36       71.65      5.34 o 
  -3   2   6       83.79       68.14      3.90 o 
  -2   2   6       19.95       29.69      1.84 o 
  -1   2   6      415.56      383.35      3.65 o 
   0   2   6      210.04      208.12      2.86 o 
   1   2   6        1.50        4.12      0.80 o 
   2   2   6        2.94        9.76      1.24 o 
   3   2   6      340.34      333.63      5.12 o 
   4   2   6        0.38        1.38      1.50 o 
   5   2   6      326.32      309.59      6.05 o 
   6   2   6        0.76        1.99      1.75 o 
   7   2   6       22.97       17.31      3.24 o 
   8   2   6      150.09      153.09      9.01 o 
  -8   3   6       19.44       21.04      5.88 o 
  -7   3   6      107.38      106.13      6.41 o 
  -6   3   6        2.71        3.63      2.42 o 
  -5   3   6       40.58       31.51      4.00 o 
  -4   3   6        4.14        1.06      2.37 o 
  -3   3   6       13.30       10.23      2.55 o 
  -2   3   6      534.77      592.41      6.94 o 
  -1   3   6     1394.90     1478.63      9.63 o 
   0   3   6        2.69       10.02      1.07 o 
   1   3   6      132.36      139.98      2.08 o 
   2   3   6      582.33      569.89      4.91 o 
   3   3   6     1332.00     1248.50     12.18 o 
   4   3   6      137.56      120.73      3.72 o 
   5   3   6       89.73       81.38      3.59 o 
   6   3   6       57.46       57.37      3.10 o 
   7   3   6       11.14        2.72      2.36 o 
   8   3   6       20.23       32.02      5.05 o 
  -8   4   6       73.26       80.04     14.62 o 
  -7   4   6       68.17       67.83      5.16 o 
  -6   4   6       31.15       38.18      3.92 o 
  -5   4   6        0.51        0.49      2.03 o 
  -4   4   6        8.03        6.07      2.12 o 
  -3   4   6      133.66      165.90      5.96 o 
  -2   4   6      527.04      545.02      6.66 o 
  -1   4   6        0.02        0.84      0.86 o 
   0   4   6      102.47      107.47      1.96 o 
   1   4   6      165.63      173.56      2.55 o 
   2   4   6      199.32      178.97      3.03 o 
   3   4   6      102.86      101.71      3.06 o 
   4   4   6       89.61       95.15      3.39 o 
   5   4   6      154.98      162.76      4.64 o 
   6   4   6        0.30        1.96      1.71 o 
   7   4   6       46.38       52.59      3.58 o 
   8   4   6       22.14       14.33      3.77 o 
  -8   5   6        4.70        5.88      5.93 o 
  -7   5   6        3.68        3.52      3.03 o 
  -6   5   6        1.07        5.53      2.50 o 
  -5   5   6        9.36       10.69      2.46 o 
  -4   5   6       45.22       48.72      3.56 o 
  -3   5   6      132.31      118.55      5.93 o 
  -2   5   6       31.87       44.63      2.63 o 
  -1   5   6       59.25       64.28      1.88 o 
   0   5   6     3004.74     3078.59     18.86 o 
   1   5   6      219.98      254.78      3.44 o 
   2   5   6      904.69      880.27      6.97 o 
   3   5   6      543.44      539.64      6.83 o 
   4   5   6        9.67       12.13      1.79 o 
   5   5   6      108.20      100.77      3.90 o 
   6   5   6       70.85       65.74      3.41 o 
   7   5   6        8.48        8.33      2.47 o 
   8   5   6       41.95       52.10      5.07 o 
  -8   6   6       10.65        0.60      9.11 o 
  -7   6   6        6.58       10.62      3.25 o 
  -6   6   6        0.03        1.24      2.16 o 
  -5   6   6       55.44       59.29      4.36 o 
  -4   6   6        6.14        5.10      2.21 o 
  -3   6   6     1124.83     1121.93     16.77 o 
  -2   6   6      983.28      984.30     11.93 o 
  -1   6   6      390.82      376.23      4.55 o 
   0   6   6        9.08        5.33      1.07 o 
   1   6   6      210.94      191.60      3.06 o 
   2   6   6      233.69      236.94      3.15 o 
   3   6   6      422.66      393.63      5.71 o 
   4   6   6      236.36      213.72      4.50 o 
   5   6   6      121.20      126.38      4.11 o 
   6   6   6       58.34       54.89      3.14 o 
   7   6   6      231.85      259.31      6.51 o 
   8   6   6        4.33        4.72      3.47 o 
  -8   7   6        0.34        4.48      5.94 o 
  -7   7   6      193.30      200.90      7.59 o 
  -6   7   6      166.54      151.94      5.31 o 
  -5   7   6      761.25      747.33     10.71 o 
  -4   7   6       35.90       37.28      3.01 o 
  -3   7   6      113.74      127.78      7.08 o 
  -2   7   6       82.75       80.31      2.88 o 
  -1   7   6      366.95      379.05      4.37 o 
   0   7   6      487.52      401.20      4.69 o 
   1   7   6     1487.88     1399.76     11.47 o 
   2   7   6      198.92      196.29      3.19 o 
   3   7   6      171.91      160.14      3.58 o 
   4   7   6       50.44       55.29      2.87 o 
   5   7   6        4.26        7.38      1.80 o 
   6   7   6        0.33        0.59      1.79 o 
   7   7   6       16.66       11.55      2.63 o 
   8   7   6       11.19       20.22      3.97 o 
  -8   8   6        4.42        4.75      6.22 o 
  -7   8   6      206.17      205.24      7.96 o 
  -6   8   6       19.40       19.48      3.14 o 
  -5   8   6       67.95       64.51      3.93 o 
  -4   8   6      491.45      481.86      8.66 o 
  -3   8   6        0.49       11.39      2.19 o 
  -2   8   6      624.59      587.06      7.66 o 
  -1   8   6      867.32      849.97      9.34 o 
   0   8   6     1146.89     1146.07      9.16 o 
   1   8   6      292.29      314.63      7.15 o 
   2   8   6        0.05        3.17      1.09 o 
   3   8   6     2590.20     2403.67     18.16 o 
   4   8   6      439.58      416.04      6.48 o 
   5   8   6      383.47      385.63      6.76 o 
   6   8   6      236.67      245.67      5.54 o 
   7   8   6        0.12        4.54      2.41 o 
   8   8   6        2.13        0.51      3.51 o 
  -8   9   6       35.86       29.34      7.85 o 
  -7   9   6       36.50       30.50      4.13 o 
  -6   9   6       63.53       70.38      4.50 o 
  -5   9   6       14.66       13.91      2.40 o 
  -4   9   6        2.11        2.37      1.90 o 
  -3   9   6      211.54      200.00      5.57 o 
  -2   9   6      651.86      651.33      7.87 o 
  -1   9   6      962.14      983.11      8.80 o 
   0   9   6        4.94        3.72      1.11 o 
   1   9   6      461.58      436.98      4.49 o 
   2   9   6      357.09      335.49      4.44 o 
   3   9   6      189.42      189.83      3.79 o 
   4   9   6      432.84      410.08      6.47 o 
   5   9   6      293.20      291.75      5.46 o 
   6   9   6        7.77        5.97      1.98 o 
   7   9   6        2.15        5.20      2.39 o 
   8   9   6       62.55       64.92      6.33 o 
  -8  10   6       20.18        6.66      8.05 o 
  -7  10   6        4.08        5.62      3.23 o 
  -6  10   6        0.31        0.09      2.44 o 
  -5  10   6        7.82        9.62      2.19 o 
  -4  10   6       33.14       37.52      3.32 o 
  -3  10   6      455.24      438.05      8.29 o 
  -2  10   6        0.38        3.32      1.48 o 
  -1  10   6       87.36       79.37      2.56 o 
   0  10   6        1.76        0.42      0.82 o 
   1  10   6      160.97      161.76      2.96 o 
   2  10   6      183.36      178.43      3.29 o 
   3  10   6      434.42      409.74      5.55 o 
   4  10   6        3.95        7.84      1.81 o 
   5  10   6      782.57      744.53      9.13 o 
   6  10   6      121.19      107.25      4.02 o 
   7  10   6      174.31      175.89      5.88 o 
   8  10   6      175.30      212.12     10.93 o 
  -8  11   6        7.71        9.63      6.62 o 
  -7  11   6       65.31       74.62      7.82 o 
  -6  11   6        5.57        4.07      2.64 o 
  -5  11   6       24.74       28.20      2.88 o 
  -4  11   6       20.64       17.50      2.60 o 
  -3  11   6      632.03      593.70     13.00 o 
  -2  11   6      948.09      965.43     10.38 o 
  -1  11   6      672.02      691.16      7.27 o 
   0  11   6        0.02        0.07      0.88 o 
   1  11   6      215.32      196.54      3.01 o 
   2  11   6      599.77      583.90      6.32 o 
   3  11   6     1130.46     1082.33     10.62 o 
   4  11   6      116.15      123.79      3.85 o 
   5  11   6        1.88        4.19      1.78 o 
   6  11   6      184.74      181.26      5.01 o 
   7  11   6        9.71        8.88      2.71 o 
   8  11   6       12.17        6.91      4.43 o 
  -8  12   6        0.75       -1.80      5.98 o 
  -7  12   6       82.53       86.59      6.25 o 
  -6  12   6        7.62        7.57      2.83 o 
  -5  12   6       43.41       42.85      3.24 o 
  -4  12   6      146.42      144.16      5.16 o 
  -3  12   6       28.31       32.54      2.69 o 
  -2  12   6     1384.97     1336.79     12.96 o 
  -1  12   6      630.38      635.46      6.79 o 
   0  12   6       71.17       78.24      2.04 o 
   1  12   6      455.06      433.74      5.31 o 
   2  12   6       23.54       26.13      1.67 o 
   3  12   6     1087.84      990.46      9.76 o 
   4  12   6      311.30      292.24      4.92 o 
   5  12   6       65.73       58.11      3.00 o 
   6  12   6       13.62       16.65      2.45 o 
   7  12   6        0.45        2.67      2.53 o 
   8  12   6        0.22        0.23      3.65 o 
  -8  13   6       21.24       25.06      5.98 o 
  -7  13   6       49.63       40.05      5.01 o 
  -6  13   6      151.13      154.46      6.16 o 
  -5  13   6      193.38      184.72      6.16 o 
  -4  13   6      285.97      264.85      6.58 o 
  -3  13   6       16.53       11.81      2.22 o 
  -2  13   6        9.20        8.72      1.73 o 
  -1  13   6        3.50        3.08      1.24 o 
   0  13   6      638.77      636.72      6.81 o 
   1  13   6        1.24        3.74      1.19 o 
   2  13   6       44.38       39.77      2.11 o 
   3  13   6        1.06        0.19      1.34 o 
   4  13   6      338.15      323.90      5.26 o 
   5  13   6       51.89       56.60      3.05 o 
   6  13   6       24.34       31.42      2.94 o 
   7  13   6        0.06        0.76      2.43 o 
   8  13   6        1.37        5.03      3.73 o 
  -8  14   6       15.57       25.93      6.00 o 
  -7  14   6        0.91        1.46      3.59 o 
  -6  14   6      238.38      240.81      7.35 o 
  -5  14   6      423.87      415.82      8.86 o 
  -4  14   6      340.88      327.43      7.44 o 
  -3  14   6      459.12      416.12      6.80 o 
  -2  14   6      180.27      180.02      3.88 o 
  -1  14   6        0.68        0.69      1.22 o 
   0  14   6      631.59      605.79      8.35 o 
   1  14   6      129.61      125.72      3.43 o 
   2  14   6        0.24        2.92      1.33 o 
   3  14   6       83.71       72.21      3.35 o 
   4  14   6      199.94      200.95      4.54 o 
   5  14   6      261.71      265.71      5.66 o 
   6  14   6        2.76       -0.06      1.94 o 
   7  14   6       97.34       98.12      5.90 o 
   8  14   6      174.15      199.19      8.55 o 
  -8  15   6      114.93      106.40      9.69 o 
  -7  15   6       17.13       19.03      4.76 o 
  -6  15   6       42.17       49.52      4.27 o 
  -5  15   6        7.64        8.30      2.70 o 
  -4  15   6      155.32      165.37      5.36 o 
  -3  15   6       47.65       53.37      2.99 o 
  -2  15   6      132.72      117.15      3.33 o 
  -1  15   6      705.39      677.80      8.26 o 
   0  15   6       66.61       71.73      2.35 o 
   1  15   6      308.93      307.47      4.54 o 
   2  15   6       24.48       19.48      1.81 o 
   3  15   6        6.16        5.41      1.52 o 
   4  15   6      351.01      323.13      5.63 o 
   5  15   6      495.97      470.10      7.63 o 
   6  15   6      253.80      244.03      6.03 o 
   7  15   6        0.98        4.52      2.74 o 
   8  15   6      129.80      137.68      7.55 o 
  -8  16   6        2.04        6.20      7.09 o 
  -7  16   6       91.74       99.29      8.82 o 
  -6  16   6       20.71       17.10      3.41 o 
  -5  16   6       32.87       35.73      3.70 o 
  -4  16   6      112.05      116.26      4.68 o 
  -3  16   6        0.24        0.19      1.53 o 
  -2  16   6      134.31      144.98      3.70 o 
  -1  16   6       11.14       11.30      1.66 o 
   0  16   6      843.30      832.22      8.55 o 
   1  16   6       16.62       18.33      1.84 o 
   2  16   6       67.09       82.44      2.90 o 
   3  16   6      195.73      205.70      4.21 o 
   4  16   6       22.18       26.20      2.29 o 
   5  16   6        0.00        3.64      2.02 o 
   6  16   6       12.46        9.34      2.43 o 
   7  16   6        2.31        6.01      2.76 o 
   8  16   6        9.37       11.23      4.46 o 
  -8  17   6       36.48       40.93     10.77 o 
  -7  17   6       52.22       46.73      5.86 o 
  -6  17   6       81.14       85.02      5.49 o 
  -5  17   6        0.04        3.50      2.48 o 
  -4  17   6       87.92       86.97      4.32 o 
  -3  17   6      134.63      140.39      4.08 o 
  -2  17   6     2576.87     2511.04     20.46 o 
  -1  17   6      504.55      503.40      6.63 o 
   0  17   6      446.83      424.50      6.58 o 
   1  17   6      119.76      116.71      3.41 o 
   2  17   6       37.40       35.71      2.14 o 
   3  17   6      453.11      408.97      5.95 o 
   4  17   6      144.83      140.37      4.10 o 
   5  17   6        1.13        3.43      2.00 o 
   6  17   6        9.51        9.28      2.69 o 
   7  17   6      450.83      489.91     11.94 o 
  -7  18   6        1.57        1.98      4.09 o 
  -6  18   6       48.30       51.65      4.74 o 
  -5  18   6       98.85       90.89      4.78 o 
  -4  18   6        0.77        1.04      2.04 o 
  -3  18   6       30.44       32.25      2.52 o 
  -2  18   6       98.43      118.97      3.60 o 
  -1  18   6       67.09       65.09      2.75 o 
   0  18   6       83.61       79.82      2.93 o 
   1  18   6      406.57      355.46      5.30 o 
   2  18   6       69.56       55.84      2.53 o 
   3  18   6        0.00        1.58      1.50 o 
   4  18   6      174.91      158.03      4.42 o 
   5  18   6       15.70       13.40      2.36 o 
   6  18   6       14.44        7.94      2.81 o 
   7  18   6        0.01        3.68      3.62 o 
  -7  19   6        0.71        1.69      4.09 o 
  -6  19   6       10.70        5.92      3.00 o 
  -5  19   6      154.31      168.11      5.90 o 
  -4  19   6       26.97       23.48      2.65 o 
  -3  19   6        9.41        6.12      1.89 o 
  -2  19   6     1071.74     1012.60     11.50 o 
  -1  19   6       96.54       82.32      3.68 o 
   0  19   6      170.70      188.64      4.27 o 
   1  19   6       76.47       87.74      3.08 o 
   2  19   6      666.59      565.67      7.01 o 
   3  19   6      137.23      148.26      3.90 o 
   4  19   6      150.69      147.50      4.14 o 
   5  19   6       24.32       24.26      2.61 o 
   6  19   6      149.63      156.52      5.88 o 
   7  19   6      102.93      104.31      5.86 o 
  -7  20   6        0.06        1.18      4.24 o 
  -6  20   6       92.70       75.66      5.08 o 
  -5  20   6       80.23       89.28      4.83 o 
  -4  20   6       13.46       16.36      2.56 o 
  -3  20   6      337.30      336.32      6.20 o 
  -2  20   6     1774.86     1649.69     15.26 o 
  -1  20   6        0.01        1.31      1.56 o 
   0  20   6      553.33      419.43      6.43 o 
   1  20   6        1.78        7.04      1.69 o 
   2  20   6      168.38      143.54      3.94 o 
   3  20   6      205.58      204.26      4.48 o 
   4  20   6        3.20        6.89      1.86 o 
   5  20   6       19.47       16.48      2.41 o 
   6  20   6        3.58        6.39      2.80 o 
   7  20   6        3.77       -0.28      3.37 o 
  -7  21   6       23.18       20.27      4.96 o 
  -6  21   6       17.73       13.15      4.28 o 
  -5  21   6      117.29      107.84      4.88 o 
  -4  21   6     1261.42     1180.38     13.99 o 
  -3  21   6      138.88      162.08      4.43 o 
  -2  21   6     1348.17     1301.45     13.06 o 
  -1  21   6     1005.00      992.41     11.08 o 
   0  21   6      566.07      574.12      7.82 o 
   1  21   6      130.36      109.13      3.68 o 
   2  21   6      108.52      122.40      5.11 o 
   3  21   6       75.76       86.73      4.09 o 
   4  21   6      237.46      220.73      4.99 o 
   5  21   6       35.69       42.39      3.06 o 
   6  21   6        0.96        6.59      2.81 o 
   7  21   6       16.22       15.46      4.11 o 
  -7  22   6        1.22       -4.20      4.20 o 
  -6  22   6      156.33      147.60      6.55 o 
  -5  22   6        4.05        3.70      2.45 o 
  -4  22   6       47.17       55.27      3.39 o 
  -3  22   6      333.99      304.79      6.09 o 
  -2  22   6       19.06        9.61      2.03 o 
  -1  22   6      134.11      171.69      5.30 o 
   0  22   6     2769.40     2560.66     21.98 o 
   1  22   6      726.26      766.03      9.18 o 
   2  22   6      716.97      656.60      8.63 o 
   3  22   6        9.35        9.74      1.90 o 
   4  22   6       11.71       15.01      2.26 o 
   5  22   6        0.46        2.09      2.10 o 
   6  22   6      165.08      148.59      6.31 o 
   7  22   6       14.52       22.06      4.38 o 
  -7  23   6        0.12        1.48      4.34 o 
  -6  23   6       39.31       45.26      4.24 o 
  -5  23   6        4.95        8.01      2.68 o 
  -4  23   6      158.35      137.89      4.71 o 
  -3  23   6       92.51       89.38      3.81 o 
  -2  23   6      513.14      476.72      7.84 o 
  -1  23   6      142.22      145.86      4.27 o 
   0  23   6      676.08      698.98      9.05 o 
   1  23   6      185.11      186.45      4.55 o 
   2  23   6       13.48       10.13      2.03 o 
   3  23   6       38.25       35.41      3.40 o 
   4  23   6      599.08      563.37      7.99 o 
   5  23   6       23.58       21.96      2.97 o 
   6  23   6      409.48      420.19     12.86 o 
   7  23   6        1.69        5.31      3.78 o 
  -7  24   6       62.31       50.75      7.92 o 
  -6  24   6       34.04       29.81      5.12 o 
  -5  24   6       11.52       10.98      2.89 o 
  -4  24   6       15.71       13.55      2.54 o 
  -3  24   6        4.85        7.31      2.09 o 
  -2  24   6      482.70      459.31      7.77 o 
  -1  24   6      106.82      103.23      3.80 o 
   0  24   6       74.80       64.82      3.23 o 
   1  24   6      183.18      184.65      4.60 o 
   2  24   6      117.81      133.49      4.16 o 
   3  24   6      146.06      152.80      4.78 o 
   4  24   6        3.57        9.31      2.10 o 
   5  24   6       45.27       45.91      3.64 o 
   6  24   6       61.85       73.25      5.74 o 
   7  24   6        0.04        1.52      4.03 o 
  -7  25   6       43.90       77.99     13.49 o 
  -6  25   6      146.78      150.44      7.27 o 
  -5  25   6       70.01       70.45      4.65 o 
  -4  25   6       23.49       18.95      2.89 o 
  -3  25   6        0.02       -1.16      1.87 o 
  -2  25   6       60.91       55.44      3.35 o 
  -1  25   6        0.15        2.92      1.79 o 
   0  25   6       31.16       43.41      2.81 o 
   1  25   6       11.70       10.48      2.08 o 
   2  25   6       23.22       21.79      2.41 o 
   3  25   6        7.09        5.27      2.04 o 
   4  25   6       51.98       52.55      3.32 o 
   5  25   6       12.71       11.77      2.78 o 
   6  25   6        2.25        9.64      3.67 o 
  -6  26   6       28.35       17.58      4.52 o 
  -5  26   6      171.70      158.74      6.25 o 
  -4  26   6       22.54       20.53      2.85 o 
  -3  26   6       20.18       19.60      2.59 o 
  -2  26   6      103.73      100.43      4.21 o 
  -1  26   6        3.41        1.69      1.84 o 
   0  26   6       31.93       22.95      2.44 o 
   1  26   6        2.23        0.48      1.84 o 
   2  26   6      749.55      657.32      9.18 o 
   3  26   6       17.90       14.38      2.35 o 
   4  26   6       72.71       74.46      3.75 o 
   5  26   6       58.51       62.34      4.32 o 
   6  26   6       61.25       51.97      5.63 o 
  -6  27   6        2.27        1.21      3.73 o 
  -5  27   6      103.34      106.93      5.53 o 
  -4  27   6      139.11      130.56      5.33 o 
  -3  27   6       13.48       12.20      2.39 o 
  -2  27   6       29.99       26.02      2.92 o 
  -1  27   6      123.02      134.96      4.47 o 
   0  27   6       83.24       79.31      3.81 o 
   1  27   6        4.15        5.82      2.09 o 
   2  27   6        2.31        3.69      1.90 o 
   3  27   6      127.34      130.41      4.58 o 
   4  27   6       67.24       64.99      3.93 o 
   5  27   6       30.92       26.49      3.56 o 
   6  27   6        4.42        2.55      6.09 o 
  -6  28   6      327.76      321.98     16.11 o 
  -5  28   6       89.07       75.23      4.98 o 
  -4  28   6      111.22       99.78      4.91 o 
  -3  28   6        0.79        1.94      2.20 o 
  -2  28   6      149.76      146.43      4.99 o 
  -1  28   6        1.05        0.80      1.86 o 
   0  28   6       26.81       27.25      2.87 o 
   1  28   6       68.31       66.75      3.73 o 
   2  28   6      212.32      194.19      5.38 o 
   3  28   6       33.83       21.25      2.63 o 
   4  28   6      187.41      179.81      5.83 o 
   5  28   6        4.92       10.11      3.11 o 
   6  28   6       87.68       84.06      6.87 o 
  -6  29   6       39.20       35.26      5.78 o 
  -5  29   6       11.45        6.58      3.16 o 
  -4  29   6       42.78       42.21      3.74 o 
  -3  29   6      126.20      124.01      8.64 o 
  -2  29   6       66.53       59.53      3.70 o 
  -1  29   6      192.04      181.30      5.14 o 
   0  29   6        5.67        2.79      2.05 o 
   1  29   6        3.38        4.59      2.21 o 
   2  29   6       81.68       89.00      4.23 o 
   3  29   6       16.02       17.00      2.61 o 
   4  29   6        0.09        1.33      2.52 o 
   5  29   6       60.44       54.96      5.24 o 
   6  29   6       12.61       11.40      4.41 o 
  -6  30   6        0.02        1.10      6.36 o 
  -5  30   6      107.33      109.28      6.15 o 
  -4  30   6        0.93        2.50      2.65 o 
  -3  30   6      245.61      251.80      7.10 o 
  -2  30   6       11.92       11.75      2.57 o 
  -1  30   6       62.11       57.62      3.51 o 
   0  30   6       66.84       51.93      3.54 o 
   1  30   6      463.30      429.28      8.44 o 
   2  30   6       48.13       53.20      3.56 o 
   3  30   6       96.27       86.37      4.38 o 
   4  30   6        6.94        7.04      2.80 o 
   5  30   6      238.42      242.67      8.91 o 
   6  30   6        0.49       -0.30      6.24 o 
  -5  31   6        0.11        1.68      3.25 o 
  -4  31   6       33.65       27.05      3.49 o 
  -3  31   6       12.46       13.83      2.89 o 
  -2  31   6       26.19       18.24      2.94 o 
  -1  31   6       36.72       33.81      3.07 o 
   0  31   6       36.15       35.51      3.20 o 
   1  31   6        3.24        3.26      2.38 o 
   2  31   6      209.26      195.65      6.47 o 
   3  31   6       67.11       73.26      4.28 o 
   4  31   6       18.22       25.13      3.44 o 
   5  31   6        1.47        4.61      3.94 o 
  -5  32   6        1.14        2.69      3.36 o 
  -4  32   6       90.91       81.29      4.79 o 
  -3  32   6       16.38       16.41      3.28 o 
  -2  32   6       84.56       85.21      4.63 o 
  -1  32   6       30.42       33.21      3.19 o 
   0  32   6        4.64        5.52      2.37 o 
   1  32   6        7.10        1.80      2.44 o 
   2  32   6       19.78        9.77      2.89 o 
   3  32   6      148.87      160.00      6.91 o 
   4  32   6      139.19      148.21      6.55 o 
   5  32   6       19.16       16.05      4.81 o 
  -5  33   6        4.56        5.71      3.99 o 
  -4  33   6        0.01        2.25      3.12 o 
  -3  33   6       14.72       15.33      3.28 o 
  -2  33   6        1.84        1.95      2.62 o 
  -1  33   6       90.63       86.59      4.63 o 
   0  33   6       25.81       16.32      3.07 o 
   1  33   6       39.47       40.89      3.99 o 
   2  33   6      124.19      127.08      6.00 o 
   3  33   6       19.48       23.82      3.39 o 
   4  33   6        2.68        4.98      3.29 o 
   5  33   6       26.40       41.23      6.63 o 
  -5  34   6       85.10      108.08     16.26 o 
  -4  34   6       95.79      113.26      8.34 o 
  -3  34   6       25.36       35.24      3.95 o 
  -2  34   6      108.56      128.87      5.84 o 
  -1  34   6       32.56       35.07      3.56 o 
   0  34   6       83.85       95.42      5.39 o 
   1  34   6      330.83      351.32     14.47 o 
   2  34   6        2.05       -1.03      2.71 o 
   3  34   6        5.46        2.09      2.92 o 
   4  34   6       78.96       88.89      7.77 o 
   5  34   6      168.99      192.92     18.58 o 
  -4  35   6      147.31      154.35      7.59 o 
  -3  35   6       26.84       31.05      4.66 o 
  -2  35   6        6.26        9.88      3.02 o 
  -1  35   6       47.55       53.66      4.11 o 
   0  35   6       39.24       39.02      4.16 o 
   1  35   6       13.05       19.30      3.48 o 
   2  35   6        6.91        4.10      3.09 o 
   3  35   6       13.28       21.89      4.62 o 
   4  35   6        1.85       -0.85      4.16 o 
  -4  36   6        0.16        2.75      4.24 o 
  -3  36   6        1.59        3.02      3.45 o 
  -2  36   6        3.60        5.42      3.38 o 
  -1  36   6      194.15      221.79      7.27 o 
   0  36   6       13.62       14.67      3.55 o 
   1  36   6       39.77       44.02      4.33 o 
   2  36   6        1.13        6.48      3.77 o 
   3  36   6       35.21       51.73      5.64 o 
   4  36   6        8.83       11.18      5.01 o 
  -4  37   6       48.81       62.51     12.51 o 
  -3  37   6        5.59       11.37      3.80 o 
  -2  37   6      180.16      196.04     12.02 o 
  -1  37   6       65.30       68.23      5.88 o 
   0  37   6      135.05      142.13      7.46 o 
   1  37   6        5.39        6.45      4.13 o 
   2  37   6        7.08        4.29      4.14 o 
   3  37   6       15.80        8.19      5.01 o 
  -3  38   6        9.27       11.06      4.41 o 
  -2  38   6       20.38       26.26      4.36 o 
  -1  38   6       22.41       25.92      4.73 o 
   0  38   6       10.60       10.56      4.27 o 
   1  38   6       14.51       25.69      5.09 o 
   2  38   6       49.24       56.11      6.93 o 
   3  38   6       67.33       84.89     10.29 o 
  -3  39   6       25.57       26.01      8.07 o 
  -2  39   6       89.32       82.37      9.37 o 
  -1  39   6       21.73       16.76      6.56 o 
   0  39   6       50.29       43.79      5.96 o 
   1  39   6       57.15       66.79      7.47 o 
   2  39   6       71.81       72.93      7.79 o 
   3  39   6      116.18      124.81     15.86 o 
  -2  40   6        8.26       11.45      4.67 o 
  -1  40   6       32.20       36.50      8.37 o 
   0  40   6      121.66      133.60     13.53 o 
   1  40   6       17.82       23.72      5.76 o 
   2  40   6        0.27        0.24      5.00 o 
  -1  41   6        3.75        1.75      4.75 o 
   0  41   6       91.60      102.96      8.76 o 
   1  41   6        0.01        1.87      4.89 o 
  -7   0   7       63.09       70.97      9.37 o 
  -5   0   7      210.41      217.65     11.70 o 
  -3   0   7       25.02       21.70      7.28 o 
  -1   0   7      737.23      725.77     12.81 o 
   1   0   7      758.44      704.41     10.12 o 
   3   0   7      120.60       97.70      4.42 o 
   5   0   7      136.41      122.29      7.50 o 
   7   0   7       25.23       33.31      5.75 o 
  -8   1   7        0.03       -4.93      4.93 o 
  -7   1   7      260.12      252.81      7.72 o 
  -6   1   7       16.14       15.00      2.95 o 
  -5   1   7        5.30        4.21      2.95 o 
  -4   1   7      135.68      117.85      6.22 o 
  -3   1   7      238.89      238.98      7.58 o 
  -2   1   7      140.29      122.19      5.99 o 
  -1   1   7        2.31        1.20      1.46 o 
   0   1   7      112.01      118.06      2.78 o 
   1   1   7       55.49       45.71      2.12 o 
   2   1   7      174.69      163.25      3.23 o 
   3   1   7       72.31       72.51      2.82 o 
   4   1   7      129.11      120.83      3.95 o 
   5   1   7      166.70      148.93      4.99 o 
   6   1   7      147.59      151.99      5.54 o 
   7   1   7      331.03      348.21      8.43 o 
   8   1   7      204.03      240.38      9.18 o 
  -8   2   7        4.15        0.44      5.05 o 
  -7   2   7       18.13       20.65      3.54 o 
  -6   2   7       35.28       30.09      3.43 o 
  -5   2   7        2.49        7.46      2.87 o 
  -4   2   7        1.76        4.25      3.05 o 
  -3   2   7       99.75       84.52      5.63 o 
  -2   2   7      407.36      392.24      9.27 o 
  -1   2   7       10.69       20.67      1.83 o 
   0   2   7     1033.31     1016.09      9.07 o 
   1   2   7        2.55        0.29      0.95 o 
   2   2   7      185.29      195.01      3.38 o 
   3   2   7      539.49      494.82      6.60 o 
   4   2   7      352.79      322.90      8.31 o 
   5   2   7      113.52      122.37      4.46 o 
   6   2   7        6.78        4.80      2.49 o 
   7   2   7       18.10       21.26      3.43 o 
   8   2   7        0.30       -0.34      3.71 o 
  -8   3   7        0.12        2.93      5.07 o 
  -7   3   7        8.28        8.74      3.18 o 
  -6   3   7        1.80        1.55      2.62 o 
  -5   3   7      231.08      223.07      7.63 o 
  -4   3   7      299.24      289.67     10.32 o 
  -3   3   7      301.22      291.26      9.17 o 
  -2   3   7     1328.02     1276.79     20.39 o 
  -1   3   7       68.06       64.35      3.83 o 
   0   3   7        0.25       -0.67      1.20 o 
   1   3   7       13.79        7.99      1.23 o 
   2   3   7      620.25      618.55      6.61 o 
   3   3   7      500.05      465.49      6.60 o 
   4   3   7       56.78       54.67      2.84 o 
   5   3   7       78.68       79.42      3.71 o 
   6   3   7       23.20       26.19      3.07 o 
   7   3   7       50.43       48.63      4.15 o 
   8   3   7        2.17       -0.78      3.78 o 
  -8   4   7       85.57       86.91     11.37 o 
  -7   4   7       19.49       21.54      4.41 o 
  -6   4   7      315.43      322.93      8.35 o 
  -5   4   7       67.40       73.52      5.10 o 
  -4   4   7       41.52       36.03      4.42 o 
  -3   4   7      566.52      543.13     12.60 o 
  -2   4   7       50.02       62.00      3.90 o 
  -1   4   7      649.11      575.10      7.61 o 
   0   4   7        1.58        0.00      1.12 o 
   1   4   7      259.31      217.59      3.62 o 
   2   4   7      126.45      130.37      3.47 o 
   3   4   7      190.38      188.73      4.13 o 
   4   4   7      141.03      131.32      4.55 o 
   5   4   7       33.20       37.88      2.81 o 
   6   4   7        4.19        3.43      2.22 o 
   7   4   7       29.72       25.29      3.29 o 
   8   4   7        8.49        0.44      3.85 o 
  -8   5   7       17.28       23.11      7.08 o 
  -7   5   7       53.78       57.70      5.65 o 
  -6   5   7       22.30       18.26      3.15 o 
  -5   5   7      588.78      571.88     11.95 o 
  -4   5   7       39.95       39.03      4.79 o 
  -3   5   7      808.68      787.13     13.95 o 
  -2   5   7       10.28       12.75      2.55 o 
  -1   5   7      346.90      342.15      5.54 o 
   0   5   7      176.48      164.57      3.27 o 
   1   5   7      203.56      194.58      3.44 o 
   2   5   7      114.76      124.16      4.29 o 
   3   5   7      186.04      180.75      5.17 o 
   4   5   7      387.00      386.63      6.33 o 
   5   5   7      380.20      366.78      6.64 o 
   6   5   7      306.64      313.93      7.18 o 
   7   5   7        7.50       12.07      2.89 o 
   8   5   7      128.23      140.67     11.45 o 
  -8   6   7       11.02        5.68     10.94 o 
  -7   6   7        7.00        8.21      3.96 o 
  -6   6   7        7.57        6.09      2.68 o 
  -5   6   7      122.11      122.99      5.66 o 
  -4   6   7      290.85      297.59      9.61 o 
  -3   6   7        7.45       17.98      3.20 o 
  -2   6   7      186.38      177.83      5.25 o 
  -1   6   7      501.09      440.56      6.63 o 
   0   6   7        0.20        0.46      1.23 o 
   1   6   7      916.35      830.19      8.15 o 
   2   6   7      759.14      757.26      6.99 o 
   3   6   7     2369.78     2266.08     19.02 o 
   4   6   7       62.03       61.81      2.92 o 
   5   6   7       60.61       61.86      4.00 o 
   6   6   7        0.45        3.63      2.47 o 
   7   6   7      264.35      285.43      7.26 o 
   8   6   7        1.49       -2.36      3.92 o 
  -8   7   7       38.84       34.87      8.16 o 
  -7   7   7       79.97       85.78      6.38 o 
  -6   7   7        3.11        3.24      2.65 o 
  -5   7   7      205.67      234.39      7.33 o 
  -4   7   7       66.44       69.13      4.58 o 
  -3   7   7     1858.87     1732.53     22.57 o 
  -2   7   7      185.69      207.54      6.69 o 
  -1   7   7     1409.36     1348.67     13.06 o 
   0   7   7      155.91      139.09      3.67 o 
   1   7   7        1.76        9.02      1.46 o 
   2   7   7       38.43       35.59      1.73 o 
   3   7   7      510.30      489.48      7.01 o 
   4   7   7      263.26      245.93      5.10 o 
   5   7   7       39.65       42.76      3.03 o 
   6   7   7       10.50        5.63      2.35 o 
   7   7   7        2.91        3.44      2.87 o 
   8   7   7       18.01       26.51      8.32 o 
  -8   8   7       28.57       36.89      8.39 o 
  -7   8   7      186.90      195.57      8.42 o 
  -6   8   7       85.74       85.84      4.80 o 
  -5   8   7      152.26      146.06      8.88 o 
  -4   8   7        4.21       10.33      2.79 o 
  -3   8   7       14.48       10.14      2.58 o 
  -2   8   7        1.76        8.49      2.20 o 
  -1   8   7      725.73      686.91      8.33 o 
   0   8   7     3052.41     3116.01     24.99 o 
   1   8   7     3108.93     2900.37     20.33 o 
   2   8   7     1710.41     1638.17     12.90 o 
   3   8   7       23.23       27.91      2.28 o 
   4   8   7      741.28      713.03      9.08 o 
   5   8   7       63.49       61.38      3.38 o 
   6   8   7        3.26        4.36      2.38 o 
   7   8   7        5.32        4.61      3.03 o 
   8   8   7       97.22      114.38     14.25 o 
  -8   9   7       50.72       46.23     11.32 o 
  -7   9   7        4.83        6.37      3.70 o 
  -6   9   7       36.62       36.46      3.74 o 
  -5   9   7      106.87      112.10      5.20 o 
  -4   9   7      116.67      102.86      5.40 o 
  -3   9   7      128.73      130.01      5.50 o 
  -2   9   7      776.49      796.56     14.42 o 
  -1   9   7      190.42      185.16      3.37 o 
   0   9   7      716.03      750.05     12.77 o 
   1   9   7       16.19       15.46      2.80 o 
   2   9   7      298.97      248.44      3.91 o 
   3   9   7      122.97      116.61      3.94 o 
   4   9   7      253.20      243.34      5.46 o 
   5   9   7      173.47      171.48      4.91 o 
   6   9   7      104.97       94.73      4.64 o 
   7   9   7       25.82       25.74      4.05 o 
  -7  10   7        0.50       -2.11      3.40 o 
  -6  10   7        2.82        1.47      2.83 o 
  -5  10   7        4.98        5.42      2.59 o 
  -4  10   7        3.55        4.70      2.34 o 
  -3  10   7       37.17       30.49      3.42 o 
  -2  10   7     1121.39     1097.06     13.78 o 
  -1  10   7      666.69      637.12      9.50 o 
   0  10   7       73.06       73.79      4.50 o 
   1  10   7      172.65      168.67      3.69 o 
   2  10   7      184.21      184.54      3.75 o 
   3  10   7        0.21        4.34      1.64 o 
   4  10   7        6.22        7.33      1.96 o 
   5  10   7       48.15       45.14      3.08 o 
   6  10   7       15.85       11.73      2.90 o 
   7  10   7       65.95       73.88      5.41 o 
  -7  11   7        3.17        3.92      3.65 o 
  -6  11   7       35.58       26.20      3.62 o 
  -5  11   7        4.31        3.96      2.52 o 
  -4  11   7       59.14       64.44      4.02 o 
  -3  11   7       53.75       57.16      4.57 o 
  -2  11   7      117.26      112.72      3.91 o 
  -1  11   7      235.95      234.56      4.47 o 
   0  11   7      329.04      328.07      5.55 o 
   1  11   7       17.75       14.34      1.73 o 
   2  11   7        4.74       13.02      1.48 o 
   3  11   7      340.34      324.03      5.37 o 
   4  11   7       14.09       13.04      2.16 o 
   5  11   7      159.11      160.38      5.06 o 
   6  11   7        0.23       -0.65      2.46 o 
   7  11   7      300.31      319.17      9.22 o 
  -7  12   7       43.76       37.19      5.85 o 
  -6  12   7       12.33       12.09      3.33 o 
  -5  12   7       85.87       72.90      4.55 o 
  -4  12   7        4.01        2.43      2.27 o 
  -3  12   7      762.36      738.06     14.59 o 
  -2  12   7        1.16        2.96      1.72 o 
  -1  12   7       23.96       30.74      2.20 o 
   0  12   7      110.55      104.97      3.62 o 
   1  12   7      985.93      877.57      9.37 o 
   2  12   7     1070.83     1024.90      9.52 o 
   3  12   7        0.35        3.01      1.54 o 
   4  12   7        6.18        2.47      1.80 o 
   5  12   7       35.77       35.55      2.99 o 
   6  12   7       44.74       50.21      4.29 o 
   7  12   7      422.99      443.35     11.29 o 
  -7  13   7       30.44       35.64      5.07 o 
  -6  13   7       39.08       39.51      4.19 o 
  -5  13   7       63.79       61.20      4.37 o 
  -4  13   7        4.77        1.45      2.63 o 
  -3  13   7      160.77      197.24      5.94 o 
  -2  13   7       90.17       94.18      3.57 o 
  -1  13   7       51.68       53.88      2.75 o 
   0  13   7       53.29       53.82      2.43 o 
   1  13   7       84.06       71.27      2.60 o 
   2  13   7      144.88      146.39      3.35 o 
   3  13   7     1233.49     1147.69     11.15 o 
   4  13   7        0.04        0.34      1.68 o 
   5  13   7       11.11        7.54      2.06 o 
   6  13   7        7.02        7.06      2.84 o 
   7  13   7       41.67       51.50      5.47 o 
  -7  14   7       32.25       21.38      4.24 o 
  -6  14   7       16.40       15.31      3.44 o 
  -5  14   7       74.41       70.82      5.84 o 
  -4  14   7      472.22      438.92     10.40 o 
  -3  14   7       32.41       35.28      3.63 o 
  -2  14   7      422.14      426.13      7.00 o 
  -1  14   7      113.78       92.64      3.80 o 
   0  14   7      654.15      636.59      7.90 o 
   1  14   7        6.10        2.33      1.39 o 
   2  14   7       27.46       31.82      2.69 o 
   3  14   7       11.31       11.67      1.86 o 
   4  14   7        4.91        3.67      1.94 o 
   5  14   7      158.59      168.77      4.96 o 
   6  14   7       17.19       10.12      2.85 o 
   7  14   7        7.43       11.43      4.16 o 
  -7  15   7       14.33        6.31      3.98 o 
  -6  15   7        2.77        6.52      3.09 o 
  -5  15   7      143.09      135.33      5.90 o 
  -4  15   7       67.49       54.57      4.50 o 
  -3  15   7        2.46        4.02      1.90 o 
  -2  15   7      398.98      396.36      6.81 o 
  -1  15   7      177.62      186.02      4.64 o 
   0  15   7      117.20      135.23      3.68 o 
   1  15   7       57.38       62.81      2.62 o 
   2  15   7       71.56       76.60      3.04 o 
   3  15   7       26.31       29.01      2.35 o 
   4  15   7        4.70        7.65      2.09 o 
   5  15   7      188.54      188.09      5.50 o 
   6  15   7        0.07       -0.49      2.64 o 
   7  15   7       11.08       23.10      4.30 o 
  -7  16   7       42.55       30.70      5.63 o 
  -6  16   7        3.41       -1.11      3.03 o 
  -5  16   7        2.29        4.22      2.77 o 
  -4  16   7      195.78      161.00      5.66 o 
  -3  16   7       10.12        8.59      2.09 o 
  -2  16   7       48.75       45.50      2.90 o 
  -1  16   7      153.93      139.55      5.02 o 
   0  16   7       55.10       51.77      2.66 o 
   1  16   7       46.81       50.86      2.66 o 
   2  16   7       31.76       33.61      2.23 o 
   3  16   7        1.17        2.74      1.71 o 
   4  16   7       16.58       17.64      2.28 o 
   5  16   7        6.15        7.88      2.25 o 
   6  16   7        2.48        5.81      2.79 o 
   7  16   7        4.09        1.56      3.53 o 
  -7  17   7        3.78        3.54      4.77 o 
  -6  17   7        0.25       -0.02      3.04 o 
  -5  17   7        2.21        3.95      2.56 o 
  -4  17   7       84.21       77.42      4.39 o 
  -3  17   7       18.29       16.15      2.34 o 
  -2  17   7      266.75      281.25      5.93 o 
  -1  17   7       87.91       81.00      3.46 o 
   0  17   7      158.99      145.13      5.80 o 
   1  17   7       85.21       92.67      3.40 o 
   2  17   7      234.14      226.42      4.55 o 
   3  17   7      202.94      182.80      4.54 o 
   4  17   7       40.73       38.22      2.83 o 
   5  17   7       20.37       26.50      2.99 o 
   6  17   7       91.05      101.35      5.39 o 
   7  17   7       22.62       26.00      4.57 o 
  -7  18   7        0.37        1.13      4.66 o 
  -6  18   7        5.14        7.49      3.17 o 
  -5  18   7        0.22       -2.37      2.37 o 
  -4  18   7       17.94       24.78      2.94 o 
  -3  18   7       55.85       46.64      3.89 o 
  -2  18   7       16.71       13.13      2.11 o 
  -1  18   7       34.38       39.98      2.75 o 
   0  18   7       24.37       27.18      2.37 o 
   1  18   7       55.46       44.80      2.79 o 
   2  18   7        0.05       -1.09      1.51 o 
   3  18   7        5.74        4.45      1.77 o 
   4  18   7       78.28       82.63      3.78 o 
   5  18   7       58.47       53.21      3.85 o 
   6  18   7        1.39        1.23      2.66 o 
   7  18   7       27.19       32.00      5.32 o 
  -7  19   7        0.14       -1.89      4.94 o 
  -6  19   7       14.63       11.63      3.44 o 
  -5  19   7       41.38       47.24      4.36 o 
  -4  19   7       25.82       23.15      2.88 o 
  -3  19   7      123.47      123.75      4.45 o 
  -2  19   7      171.37      159.64      4.42 o 
  -1  19   7       49.97       49.85      3.01 o 
   0  19   7       64.87       71.63      3.29 o 
   1  19   7        0.45        1.86      1.75 o 
   2  19   7       27.33       27.18      2.31 o 
   3  19   7       76.85       73.23      3.11 o 
   4  19   7       55.47       53.92      3.16 o 
   5  19   7      346.06      363.94      7.95 o 
   6  19   7      122.27      140.31      7.82 o 
   7  19   7       42.52       35.86      5.28 o 
  -7  20   7        0.18        2.07      5.43 o 
  -6  20   7      135.15      136.98      9.71 o 
  -5  20   7       30.37       29.41      3.37 o 
  -4  20   7      156.01      140.52      5.23 o 
  -3  20   7       80.02       82.48      3.90 o 
  -2  20   7        1.29        2.61      1.83 o 
  -1  20   7        0.01       -0.52      1.65 o 
   0  20   7      306.23      311.48      6.07 o 
   1  20   7      154.90      144.25      4.79 o 
   2  20   7      179.17      163.04      4.20 o 
   3  20   7      119.73      112.81      3.70 o 
   4  20   7      129.90      116.19      4.16 o 
   5  20   7        3.65        4.24      2.70 o 
   6  20   7        0.00        4.39      3.69 o 
   7  20   7        0.02        4.01      4.78 o 
  -6  21   7        3.91        6.84      3.36 o 
  -5  21   7        3.75        6.51      2.74 o 
  -4  21   7        0.77        6.81      2.30 o 
  -3  21   7      336.54      338.15      6.52 o 
  -2  21   7        1.10       -0.13      1.77 o 
  -1  21   7       37.83       39.71      2.76 o 
   0  21   7       33.18       30.34      2.53 o 
   1  21   7      122.95      113.65      3.98 o 
   2  21   7      129.06      111.88      3.81 o 
   3  21   7      107.61      104.59      3.66 o 
   4  21   7       12.53        8.44      2.16 o 
   5  21   7        1.05        3.64      2.75 o 
   6  21   7       94.87       87.97     10.29 o 
  -6  22   7      123.32      112.79      6.27 o 
  -5  22   7        6.91       11.73      2.86 o 
  -4  22   7       97.71      100.21      4.57 o 
  -3  22   7       34.91       45.39      3.13 o 
  -2  22   7       52.15       39.47      2.96 o 
  -1  22   7       93.05       87.97      3.74 o 
   0  22   7        1.87        1.72      1.81 o 
   1  22   7      166.87      135.81      4.39 o 
   2  22   7       34.26       28.81      2.58 o 
   3  22   7       54.17       53.14      3.08 o 
   4  22   7        2.94        2.97      2.18 o 
   5  22   7       49.36       57.72      4.40 o 
   6  22   7        8.77       11.30      4.43 o 
  -6  23   7       19.67       14.86      3.75 o 
  -5  23   7      100.62       94.51      5.25 o 
  -4  23   7      140.32      142.58      5.32 o 
  -3  23   7       70.24       71.36      3.87 o 
  -2  23   7       49.11       47.75      3.20 o 
  -1  23   7      136.85      137.48      4.48 o 
   0  23   7      207.40      215.03      5.33 o 
   1  23   7       61.04       64.06      3.43 o 
   2  23   7        8.21        3.45      1.95 o 
   3  23   7        4.00        4.78      1.97 o 
   4  23   7       49.31       50.74      3.51 o 
   5  23   7       88.07       91.89      5.16 o 
   6  23   7       44.31       52.73      6.28 o 
  -6  24   7       10.95        4.86      3.85 o 
  -5  24   7        6.06        4.02      2.97 o 
  -4  24   7        7.87       11.21      2.68 o 
  -3  24   7      141.12      144.68      6.06 o 
  -2  24   7      185.71      170.45      5.17 o 
  -1  24   7        6.63        6.84      2.12 o 
   0  24   7      230.66      242.68      5.71 o 
   1  24   7        1.67        2.57      1.98 o 
   2  24   7      112.03       94.47      3.97 o 
   3  24   7       11.12        9.73      2.15 o 
   4  24   7        6.18        3.89      2.37 o 
   5  24   7      141.31      141.55      6.69 o 
   6  24   7        9.99        9.03      4.60 o 
  -6  25   7       28.58       20.80      5.10 o 
  -5  25   7       63.48       59.04      4.94 o 
  -4  25   7       44.07       50.49      3.91 o 
  -3  25   7        5.89        3.77      2.32 o 
  -2  25   7       15.14        7.95      2.27 o 
  -1  25   7        8.62        8.00      2.23 o 
   0  25   7      169.55      152.61      4.86 o 
   1  25   7      200.59      196.18      5.42 o 
   2  25   7       12.88       16.65      2.49 o 
   3  25   7       77.05       66.16      3.48 o 
   4  25   7       18.90       17.05      3.12 o 
   5  25   7        8.59        3.26      3.38 o 
   6  25   7        0.19        5.67      4.44 o 
  -6  26   7       68.84       73.05      7.66 o 
  -5  26   7        0.00        3.88      3.65 o 
  -4  26   7        4.14        2.38      2.58 o 
  -3  26   7        0.00       -2.25      2.25 o 
  -2  26   7        3.20        5.25      2.26 o 
  -1  26   7        4.85        6.84      2.20 o 
   0  26   7        1.34        1.63      2.01 o 
   1  26   7       32.41       39.06      3.52 o 
   2  26   7      612.86      601.20     11.87 o 
   3  26   7       20.19       28.06      2.97 o 
   4  26   7      165.77      179.89      6.83 o 
   5  26   7        1.86        0.14      3.55 o 
   6  26   7        0.84        0.64      4.65 o 
  -5  27   7       50.91       47.60      5.03 o 
  -4  27   7       42.81       48.55      3.99 o 
  -3  27   7       35.11       34.10      3.53 o 
  -2  27   7        8.27        6.08      2.31 o 
  -1  27   7       60.75       79.26      4.32 o 
   0  27   7      107.92       90.83      4.20 o 
   1  27   7      113.69      119.04      4.65 o 
   2  27   7      278.83      267.05      6.68 o 
   3  27   7       20.57       22.06      2.82 o 
   4  27   7       74.70       74.64      4.98 o 
   5  27   7        9.14       10.23      4.17 o 
  -5  28   7       12.56       15.31      4.02 o 
  -4  28   7        6.44        9.99      3.15 o 
  -3  28   7       12.48       10.10      2.68 o 
  -2  28   7        0.11        3.26      2.33 o 
  -1  28   7       27.82       26.35      2.90 o 
   0  28   7       70.12       82.38      4.39 o 
   1  28   7      130.09      133.32      4.96 o 
   2  28   7       58.38       71.03      4.37 o 
   3  28   7        2.99        6.31      2.57 o 
   4  28   7       67.97       65.81      4.82 o 
   5  28   7      140.85      142.19      8.52 o 
  -5  29   7       59.91       69.56      6.75 o 
  -4  29   7        1.98        7.71      3.47 o 
  -3  29   7       58.14       49.90      3.98 o 
  -2  29   7        6.90        9.16      2.66 o 
  -1  29   7       91.27       84.14      4.38 o 
   0  29   7        6.81        6.57      2.32 o 
   1  29   7       13.00       10.71      2.53 o 
   2  29   7       45.95       57.81      4.16 o 
   3  29   7      213.78      223.53      9.04 o 
   4  29   7       26.08       25.72      3.80 o 
   5  29   7      257.80      284.86     14.42 o 
  -5  30   7        1.37        2.64      4.04 o 
  -4  30   7        0.38        2.37      3.33 o 
  -3  30   7       33.10       27.76      3.72 o 
  -2  30   7        7.36        3.05      2.45 o 
  -1  30   7       18.52       11.48      2.65 o 
   0  30   7        1.57        6.51      2.44 o 
   1  30   7        1.13        3.31      2.52 o 
   2  30   7      322.64      334.47      8.07 o 
   3  30   7        4.94        3.70      2.87 o 
   4  30   7      327.11      365.00     10.37 o 
   5  30   7       43.22       45.67      6.06 o 
  -5  31   7        2.94        1.15      8.06 o 
  -4  31   7       13.64        8.90      4.02 o 
  -3  31   7       92.34       83.20      5.91 o 
  -2  31   7        9.42       10.94      2.89 o 
  -1  31   7        0.13        0.09      2.46 o 
   0  31   7      250.11      279.91      7.51 o 
   1  31   7       15.93       13.98      3.09 o 
   2  31   7       70.33       92.26      5.38 o 
   3  31   7        1.22        3.27      3.25 o 
   4  31   7        0.63        4.27      3.83 o 
  -4  32   7        1.36       -2.03      3.93 o 
  -3  32   7        1.23        0.31      2.98 o 
  -2  32   7      187.85      180.82      6.59 o 
  -1  32   7        0.06        0.11      2.64 o 
   0  32   7        0.67        1.78      2.51 o 
   1  32   7       23.43       24.95      3.45 o 
   2  32   7        0.11        0.93      2.88 o 
   3  32   7        0.01        4.11      3.51 o 
   4  32   7       77.15       89.40      6.83 o 
  -4  33   7       61.27       64.61      6.57 o 
  -3  33   7        4.67        7.48      3.62 o 
  -2  33   7        5.34       13.56      3.48 o 
  -1  33   7       33.92       36.55      4.12 o 
   0  33   7       76.16       90.53      5.20 o 
   1  33   7        0.20        0.66      2.84 o 
   2  33   7        0.20        1.95      3.58 o 
   3  33   7        0.37        2.09      3.82 o 
   4  33   7        3.08       -3.08      4.19 o 
  -4  34   7        4.38        6.18      4.81 o 
  -3  34   7       72.38       68.26      6.87 o 
  -2  34   7       59.66       53.07      5.22 o 
  -1  34   7       20.60       17.71      4.13 o 
   0  34   7        4.84        5.76      3.30 o 
   1  34   7      176.21      172.90      8.20 o 
   2  34   7       86.33       98.42      6.93 o 
   3  34   7       11.62       11.88      5.10 o 
   4  34   7        0.31       12.34      8.78 o 
  -3  35   7       79.18       93.87      7.45 o 
  -2  35   7       40.49       37.05      4.79 o 
  -1  35   7        2.77        4.17      3.72 o 
   0  35   7        4.05        7.56      3.74 o 
   1  35   7        0.47       -1.31      3.44 o 
   2  35   7      127.64      152.61      8.80 o 
   3  35   7       54.21       54.41     11.34 o 
  -3  36   7      247.64      248.90     11.62 o 
  -2  36   7      242.02      267.02     10.72 o 
  -1  36   7      155.60      174.28      9.43 o 
   0  36   7       12.04       10.91      5.05 o 
   1  36   7        0.13       -0.39      4.43 o 
   2  36   7       71.83       87.13      8.24 o 
   3  36   7       11.00       13.78      7.26 o 
  -2  37   7       71.88       76.92      7.04 o 
  -1  37   7       12.09       11.54      5.29 o 
   0  37   7      241.44      266.81     12.62 o 
   1  37   7      372.34      365.92     16.34 o 
   2  37   7       82.33       98.73     11.77 o 
  -1  38   7        5.22        4.64      4.71 o 
   0  38   7       34.81       26.77      5.99 o 
   1  38   7       28.29       30.99      6.28 o 
   0  39   7       82.67       74.77     13.15 o 
  -6   0   8      115.96      126.74      8.21 o 
  -4   0   8      349.93      380.25     15.04 o 
  -2   0   8       40.91       41.54      5.99 o 
   0   0   8       28.62       33.04      5.22 o 
   2   0   8     1690.07     1684.79     24.95 o 
   4   0   8        8.14        5.83      2.95 o 
   6   0   8      112.55      129.88     15.90 o 
  -7   1   8       11.43        7.11      3.64 o 
  -6   1   8       21.52       17.22      3.21 o 
  -5   1   8       98.83       85.97      6.28 o 
  -4   1   8       71.62       66.72      5.60 o 
  -3   1   8       14.02       13.60      3.23 o 
  -2   1   8       51.05       56.90      5.30 o 
  -1   1   8        0.05        0.10      2.31 o 
   0   1   8       43.75       46.06      3.24 o 
   1   1   8      264.93      267.33      5.34 o 
   2   1   8       50.75       47.34      3.43 o 
   3   1   8      322.44      306.80      5.16 o 
   4   1   8      229.87      229.96      5.25 o 
   5   1   8        2.14        2.44      2.19 o 
   6   1   8        0.05        0.73      3.08 o 
   7   1   8       32.12       31.23      9.70 o 
  -7   2   8       31.72       36.51      4.86 o 
  -6   2   8      105.11      102.12      6.04 o 
  -5   2   8       21.02       23.93      4.31 o 
  -4   2   8        8.58        3.54      3.11 o 
  -3   2   8        6.80        3.54      2.76 o 
  -2   2   8       62.70       79.38      5.16 o 
  -1   2   8      233.52      205.50      6.50 o 
   0   2   8       56.07       54.48      3.67 o 
   1   2   8       47.35       42.89      2.38 o 
   2   2   8     1058.55     1034.10     10.93 o 
   3   2   8      303.52      282.20      5.12 o 
   4   2   8       45.52       39.78      2.77 o 
   5   2   8      183.36      174.28      5.30 o 
   6   2   8        0.97        1.93      2.86 o 
   7   2   8       21.51       14.88      5.53 o 
  -7   3   8      174.57      180.15     11.14 o 
  -6   3   8        0.03        1.83      2.73 o 
  -5   3   8       92.69       96.66      7.36 o 
  -4   3   8       35.63       23.60      3.98 o 
  -3   3   8      122.84      109.07      6.52 o 
  -2   3   8      101.52       94.23      5.55 o 
  -1   3   8      377.01      380.60      8.57 o 
   0   3   8     1366.02     1360.32     13.93 o 
   1   3   8      630.06      623.59      7.47 o 
   2   3   8      520.95      470.05      8.74 o 
   3   3   8       84.42       92.51      3.61 o 
   4   3   8        3.84        5.42      1.95 o 
   5   3   8      183.69      175.08      5.14 o 
   6   3   8        1.12        5.42      3.06 o 
   7   3   8        5.82       16.14      6.87 o 
  -7   4   8      189.68      205.83      8.32 o 
  -6   4   8       49.89       48.99      4.29 o 
  -5   4   8       13.32        8.66      4.05 o 
  -4   4   8        0.06        0.48      3.13 o 
  -3   4   8      101.61      101.43      6.13 o 
  -2   4   8        1.23        0.79      2.50 o 
  -1   4   8       58.38       61.46      3.39 o 
   0   4   8        1.09        2.84      1.76 o 
   1   4   8       52.55       51.25      2.94 o 
   2   4   8       15.05       12.55      1.86 o 
   3   4   8       35.61       30.27      2.32 o 
   4   4   8      514.77      498.09      8.65 o 
   5   4   8        8.63        7.27      2.27 o 
   6   4   8      260.69      282.50      8.94 o 
   7   4   8       93.31       87.58      8.96 o 
  -7   5   8       66.48       72.00      5.76 o 
  -6   5   8       29.41       30.04      4.00 o 
  -5   5   8      284.04      269.49      9.59 o 
  -4   5   8       29.95       33.80      6.27 o 
  -3   5   8        0.14       -2.69      2.69 o 
  -2   5   8      153.63      150.34      7.51 o 
  -1   5   8      173.24      162.43      4.92 o 
   0   5   8      523.00      486.10      7.00 o 
   1   5   8       68.62       68.85      2.58 o 
   2   5   8       27.10       20.12      2.08 o 
   3   5   8      721.69      682.44      8.86 o 
   4   5   8      121.85      131.87      4.72 o 
   5   5   8       58.62       57.03      3.49 o 
   6   5   8      193.13      200.57      7.65 o 
   7   5   8        8.91        8.32      4.42 o 
  -7   6   8       36.02       39.11      6.15 o 
  -6   6   8       89.43       84.66      7.75 o 
  -5   6   8       20.24       20.78      4.58 o 
  -4   6   8       32.75       40.69      4.45 o 
  -3   6   8      177.47      155.14      6.64 o 
  -2   6   8      275.05      274.98      7.89 o 
  -1   6   8       36.38       33.95      2.76 o 
   0   6   8        0.08        3.43      1.53 o 
   1   6   8        6.71        7.04      1.80 o 
   2   6   8      444.52      424.66      6.79 o 
   3   6   8       53.58       55.84      2.81 o 
   4   6   8      121.65      113.34      3.98 o 
   5   6   8       14.16        8.33      2.32 o 
   6   6   8        0.26        2.20      2.85 o 
   7   6   8        4.14        1.42      4.12 o 
  -7   7   8        0.23       -0.80      4.41 o 
  -6   7   8       10.38       14.27      3.90 o 
  -5   7   8        9.15       14.60      3.83 o 
  -4   7   8        0.05       -2.64      2.64 o 
  -3   7   8       16.38       20.07      3.50 o 
  -2   7   8        0.05        4.24      2.54 o 
  -1   7   8        0.13        0.90      1.99 o 
   0   7   8      882.32      922.54      9.72 o 
   1   7   8      505.60      484.26      6.98 o 
   2   7   8      522.92      504.70      7.04 o 
   3   7   8        3.47        2.17      1.65 o 
   4   7   8       92.55      103.85      3.92 o 
   5   7   8        0.04       -0.20      2.22 o 
   6   7   8       15.36       18.07      4.57 o 
   7   7   8       17.07       14.96      4.83 o 
  -7   8   8        5.24       15.50      5.26 o 
  -6   8   8        1.99        7.55      3.61 o 
  -5   8   8        3.89        0.72      2.77 o 
  -4   8   8        2.23        2.33      2.82 o 
  -3   8   8       54.46       67.38      5.06 o 
  -2   8   8      249.45      242.48      6.17 o 
  -1   8   8      229.31      203.10      5.97 o 
   0   8   8       17.76       22.65      2.94 o 
   1   8   8       25.02       18.92      2.04 o 
   2   8   8        4.59       11.47      1.83 o 
   3   8   8      365.52      347.89      5.90 o 
   4   8   8       34.88       28.05      2.76 o 
   5   8   8       64.17       71.50      4.13 o 
   6   8   8        0.37        1.86      3.09 o 
   7   8   8       24.32       18.10      6.88 o 
  -7   9   8       58.21       62.53      8.07 o 
  -6   9   8       18.12       16.98      4.04 o 
  -5   9   8       35.56       32.75      4.00 o 
  -4   9   8      205.30      173.43      7.59 o 
  -3   9   8      862.11      846.09     15.48 o 
  -2   9   8       19.64       17.31      2.64 o 
  -1   9   8     1808.10     1698.68     20.12 o 
   0   9   8       29.10       15.50      2.01 o 
   1   9   8      120.05      120.15      3.74 o 
   2   9   8       54.90       60.94      2.73 o 
   3   9   8       65.66       57.92      2.75 o 
   4   9   8        4.00        1.90      1.89 o 
   5   9   8       80.84       80.97      5.18 o 
   6   9   8       44.61       41.02      4.63 o 
   7   9   8        3.28        5.34      4.94 o 
  -7  10   8       29.66       24.69      5.69 o 
  -6  10   8        1.55        3.37      3.41 o 
  -5  10   8       40.42       34.13      3.95 o 
  -4  10   8       19.54       13.32      3.50 o 
  -3  10   8        7.40       12.62      2.96 o 
  -2  10   8       22.35       24.69      2.94 o 
  -1  10   8        7.87       16.71      2.68 o 
   0  10   8      733.74      682.09      9.35 o 
   1  10   8      540.59      485.86      7.22 o 
   2  10   8       97.98       83.80      3.06 o 
   3  10   8      109.48       99.83      3.43 o 
   4  10   8       38.48       33.46      2.76 o 
   5  10   8        0.57       -2.38      2.38 o 
   6  10   8       14.68        9.29      4.04 o 
   7  10   8        0.20       -0.07      4.46 o 
  -7  11   8        0.95        5.27      5.06 o 
  -6  11   8        7.41        9.48      3.78 o 
  -5  11   8        1.83        1.54      3.18 o 
  -4  11   8       24.10       34.88      4.30 o 
  -3  11   8        0.00        5.65      3.00 o 
  -2  11   8      116.72       94.71      3.82 o 
  -1  11   8      352.11      306.09      6.77 o 
   0  11   8      209.44      207.80      5.14 o 
   1  11   8      101.30       98.78      3.58 o 
   2  11   8      432.13      419.76      6.22 o 
   3  11   8        5.58        5.85      1.74 o 
   4  11   8       15.14        9.09      2.06 o 
   5  11   8       30.36       20.98      3.52 o 
   6  11   8       25.36       31.64      6.26 o 
   7  11   8       16.53       15.97      5.38 o 
  -7  12   8        4.53        7.71      4.90 o 
  -6  12   8       72.12       63.60      5.72 o 
  -5  12   8       32.09       31.63      4.41 o 
  -4  12   8       70.68       67.42      5.13 o 
  -3  12   8      764.87      755.98     12.70 o 
  -2  12   8      194.76      209.09      5.29 o 
  -1  12   8       40.66       39.55      3.23 o 
   0  12   8       58.20       54.94      3.18 o 
   1  12   8       54.50       44.48      3.56 o 
   2  12   8       41.32       40.92      3.01 o 
   3  12   8        2.70        4.37      1.72 o 
   4  12   8      127.04      129.52      4.34 o 
   5  12   8      131.79      128.29      5.85 o 
   6  12   8      150.22      169.11      9.42 o 
   7  12   8        1.37       -2.05      5.12 o 
  -7  13   8        3.30        1.81      4.74 o 
  -6  13   8       49.84       53.61      5.40 o 
  -5  13   8       13.09       13.53      3.69 o 
  -4  13   8        0.32        0.26      2.85 o 
  -3  13   8       48.11       53.08      3.70 o 
  -2  13   8       21.93       22.18      2.63 o 
  -1  13   8      104.74      106.18      4.57 o 
   0  13   8        0.15        0.68      1.82 o 
   1  13   8       27.62       23.12      2.38 o 
   2  13   8      559.62      547.69      7.94 o 
   3  13   8       19.74       23.58      2.35 o 
   4  13   8       71.95       61.85      3.36 o 
   5  13   8       16.41       18.00      3.18 o 
   6  13   8      237.00      252.76     12.44 o 
   7  13   8       13.04       30.87     10.39 o 
  -6  14   8        1.30        6.00      3.75 o 
  -5  14   8      253.14      254.52      9.31 o 
  -4  14   8       72.04       72.63      4.47 o 
  -3  14   8        8.60       13.05      2.57 o 
  -2  14   8        8.18       10.27      2.28 o 
  -1  14   8       18.90       23.43      3.11 o 
   0  14   8        1.53        4.00      1.75 o 
   1  14   8       55.26       54.82      3.21 o 
   2  14   8        4.84        8.33      1.64 o 
   3  14   8      379.92      361.05      8.01 o 
   4  14   8       26.65       28.52      2.82 o 
   5  14   8      107.08      114.41      5.44 o 
   6  14   8        3.40       12.49      4.24 o 
  -6  15   8       93.56      109.22      7.11 o 
  -5  15   8        0.91        3.63      3.10 o 
  -4  15   8       14.28       13.69      2.91 o 
  -3  15   8       74.73       84.38      4.71 o 
  -2  15   8      109.11       95.94      4.26 o 
  -1  15   8        2.16        0.43      1.68 o 
   0  15   8      201.34      195.84      5.19 o 
   1  15   8        3.42        0.70      1.93 o 
   2  15   8        2.13        4.81      1.61 o 
   3  15   8       88.48       85.06      3.73 o 
   4  15   8       51.91       57.25      3.53 o 
   5  15   8        6.63        8.85      3.01 o 
   6  15   8       50.21       55.33      6.00 o 
  -6  16   8      112.18      110.45      6.74 o 
  -5  16   8       32.63       31.45      3.97 o 
  -4  16   8       48.75       45.22      3.53 o 
  -3  16   8      147.06      155.38      5.55 o 
  -2  16   8      141.57      142.65      5.07 o 
  -1  16   8      106.16       95.90      3.84 o 
   0  16   8       86.02       80.32      3.77 o 
   1  16   8       17.97       18.30      2.58 o 
   2  16   8        3.17        2.11      1.60 o 
   3  16   8      409.51      412.02      7.23 o 
   4  16   8        7.37        7.98      2.53 o 
   5  16   8        8.98        6.44      3.06 o 
   6  16   8      206.80      193.42      9.30 o 
  -6  17   8        7.30       13.95      4.20 o 
  -5  17   8        1.06        1.95      2.93 o 
  -4  17   8       26.13       21.36      3.04 o 
  -3  17   8        6.71        2.08      2.33 o 
  -2  17   8       15.90       19.87      2.76 o 
  -1  17   8       66.08       64.47      3.40 o 
   0  17   8       20.45       13.82      2.04 o 
   1  17   8       18.29       13.32      1.92 o 
   2  17   8        5.05        2.22      1.71 o 
   3  17   8       41.70       45.56      2.96 o 
   4  17   8      188.62      195.95      6.46 o 
   5  17   8        0.16        2.70      2.64 o 
   6  17   8       14.35       14.12      4.97 o 
  -6  18   8       87.82       81.33      6.54 o 
  -5  18   8       18.43       14.34      3.28 o 
  -4  18   8       32.53       38.46      3.49 o 
  -3  18   8      144.05      144.12      5.10 o 
  -2  18   8      153.06      161.61      5.52 o 
  -1  18   8        4.15       10.97      2.12 o 
   0  18   8        9.78        6.28      1.96 o 
   1  18   8      202.35      193.62      4.85 o 
   2  18   8        5.80        5.69      1.88 o 
   3  18   8       45.62       43.24      2.96 o 
   4  18   8      110.76      116.79      5.32 o 
   5  18   8        5.45        4.92      2.68 o 
   6  18   8        3.31       -1.60      3.96 o 
  -6  19   8        5.20        4.37      4.27 o 
  -5  19   8       86.13       94.34      5.72 o 
  -4  19   8      422.90      392.75      9.67 o 
  -3  19   8        3.22        7.63      2.45 o 
  -2  19   8        3.72        4.30      2.37 o 
  -1  19   8      309.76      299.68      7.28 o 
   0  19   8        2.15        1.77      1.86 o 
   1  19   8       26.75       24.39      2.44 o 
   2  19   8        9.34       10.26      2.13 o 
   3  19   8      109.70      106.85      3.95 o 
   4  19   8        0.21        4.96      2.65 o 
   5  19   8       85.41       86.89      6.55 o 
   6  19   8        0.00        1.89      4.12 o 
  -6  20   8       58.21       58.41      7.86 o 
  -5  20   8        1.31        3.42      3.10 o 
  -4  20   8       31.94       38.88      3.83 o 
  -3  20   8       24.32       23.58      3.00 o 
  -2  20   8        0.63        2.55      2.26 o 
  -1  20   8        8.74        8.36      2.23 o 
   0  20   8        0.33        1.85      1.94 o 
   1  20   8       46.22       34.69      2.79 o 
   2  20   8       38.63       49.65      3.14 o 
   3  20   8       11.42       15.88      2.46 o 
   4  20   8      185.79      213.19      8.69 o 
   5  20   8       61.14       61.11      6.08 o 
   6  20   8        1.25        0.04      4.32 o 
  -6  21   8       41.46       46.76      6.08 o 
  -5  21   8        0.31       -1.03      3.11 o 
  -4  21   8       12.29       12.34      2.99 o 
  -3  21   8       39.80       40.02      4.14 o 
  -2  21   8      154.45      169.69      5.12 o 
  -1  21   8       87.67       90.01      4.22 o 
   0  21   8        0.02       -1.61      1.94 o 
   1  21   8       85.76       95.24      4.12 o 
   2  21   8       18.83       17.83      2.66 o 
   3  21   8        0.30        2.05      2.28 o 
   4  21   8       62.88       59.72      4.20 o 
   5  21   8       31.03       31.66      5.21 o 
   6  21   8        6.61        5.50      4.85 o 
  -6  22   8       36.61       32.91     10.39 o 
  -5  22   8        5.16        6.71      3.41 o 
  -4  22   8       68.04       67.74      4.59 o 
  -3  22   8        7.88        8.46      2.61 o 
  -2  22   8       60.87       60.05      3.75 o 
  -1  22   8        0.56        1.62      2.14 o 
   0  22   8       10.51        5.57      2.18 o 
   1  22   8       63.56       66.12      3.74 o 
   2  22   8       39.61       38.46      3.23 o 
   3  22   8       22.84       19.90      2.86 o 
   4  22   8        3.68        6.02      2.69 o 
   5  22   8        2.85        5.58      4.08 o 
  -5  23   8       40.51       32.36      4.34 o 
  -4  23   8        8.04       12.35      3.27 o 
  -3  23   8      162.07      166.53      6.10 o 
  -2  23   8       24.67       24.65      3.00 o 
  -1  23   8       43.05       46.35      3.22 o 
   0  23   8       53.62       58.73      3.36 o 
   1  23   8       54.07       52.38      3.63 o 
   2  23   8        0.56        1.40      2.05 o 
   3  23   8      450.89      519.15      9.28 o 
   4  23   8        3.18        0.86      2.60 o 
   5  23   8        9.27       12.45      4.52 o 
  -5  24   8       29.68       27.48      4.82 o 
  -4  24   8       86.47       91.94      6.09 o 
  -3  24   8       10.20        9.06      3.07 o 
  -2  24   8      166.00      166.40      5.57 o 
  -1  24   8      684.35      738.24     11.72 o 
   0  24   8       52.26       51.76      3.36 o 
   1  24   8       37.82       46.68      3.25 o 
   2  24   8       11.76       12.77      2.74 o 
   3  24   8        1.11        1.49      2.47 o 
   4  24   8       77.35       81.45      6.11 o 
   5  24   8      125.94      160.16      8.91 o 
  -5  25   8       15.68       19.12      4.56 o 
  -4  25   8       24.11       20.29      4.35 o 
  -3  25   8       20.09       15.81      3.33 o 
  -2  25   8       55.21       54.59      4.00 o 
  -1  25   8        3.64        1.17      2.26 o 
   0  25   8       90.85       97.30      4.28 o 
   1  25   8       14.51        5.77      2.35 o 
   2  25   8       16.76       10.37      2.88 o 
   3  25   8        1.47       -0.83      2.57 o 
   4  25   8      139.17      133.86      7.39 o 
   5  25   8       59.00       56.60      9.31 o 
  -5  26   8       13.62       14.95      4.74 o 
  -4  26   8       24.60       23.51      4.53 o 
  -3  26   8      108.53      108.56      5.69 o 
  -2  26   8        8.51       11.69      2.83 o 
  -1  26   8       37.31       33.53      3.18 o 
   0  26   8       49.69       51.76      4.04 o 
   1  26   8        0.00       -0.37      2.29 o 
   2  26   8       51.73       59.24      4.25 o 
   3  26   8        0.09        1.71      2.70 o 
   4  26   8        2.99        2.65      3.68 o 
   5  26   8       32.20       33.67      8.87 o 
  -5  27   8       38.87       44.57     11.07 o 
  -4  27   8        2.67        1.17      4.39 o 
  -3  27   8        1.03       -0.83      3.23 o 
  -2  27   8      193.96      190.12      6.43 o 
  -1  27   8       15.66       15.27      3.02 o 
   0  27   8        9.60       11.66      2.77 o 
   1  27   8       30.04       38.46      3.64 o 
   2  27   8       72.42       63.85      4.90 o 
   3  27   8      197.40      203.17     11.99 o 
   4  27   8      155.64      162.16     12.74 o 
  -4  28   8      140.25      134.81      9.15 o 
  -3  28   8       31.89       28.19      4.37 o 
  -2  28   8        0.07        2.75      2.75 o 
  -1  28   8      142.62      144.47      6.18 o 
   0  28   8        1.28        1.92      2.57 o 
   1  28   8       50.54       47.10      3.91 o 
   2  28   8       46.34       51.64      4.23 o 
   3  28   8       10.17        8.62      4.19 o 
   4  28   8       46.06       54.80      6.81 o 
  -4  29   8       66.84       81.42      7.87 o 
  -3  29   8       28.98       24.61      4.34 o 
  -2  29   8        1.58        8.36      3.27 o 
  -1  29   8        2.44        3.63      2.90 o 
   0  29   8        3.53       -0.31      2.55 o 
   1  29   8       79.64       68.01      4.53 o 
   2  29   8       42.97       44.00      4.97 o 
   3  29   8       38.90       50.03      6.07 o 
   4  29   8      169.04      162.93     10.09 o 
  -4  30   8        3.73       -0.69      4.36 o 
  -3  30   8       54.01       49.78      6.47 o 
  -2  30   8       50.43       55.41      4.83 o 
  -1  30   8        7.42        5.90      3.11 o 
   0  30   8      102.23      101.88      5.28 o 
   1  30   8       32.95       32.69      4.05 o 
   2  30   8      145.08      153.91      8.62 o 
   3  30   8       67.71       87.53      7.32 o 
   4  30   8      120.06      118.59     22.86 o 
  -3  31   8       46.00       55.30      8.21 o 
  -2  31   8       83.32       88.25      6.18 o 
  -1  31   8       48.60       51.56      5.53 o 
   0  31   8       20.83       25.70      4.22 o 
   1  31   8      131.13      145.18      8.33 o 
   2  31   8        5.76       12.32      4.50 o 
   3  31   8      287.71      338.95     12.01 o 
  -3  32   8       14.45       10.80      4.56 o 
  -2  32   8      132.55      141.07      8.66 o 
  -1  32   8       49.55       66.75      6.15 o 
   0  32   8      421.95      475.62     18.50 o 
   1  32   8      559.35      617.85     15.68 o 
   2  32   8      116.61      117.16      7.97 o 
   3  32   8        0.55       -2.72      4.71 o 
  -3  33   8       76.72       75.11     13.36 o 
  -2  33   8       97.51      112.62      8.25 o 
  -1  33   8       25.73       36.65      6.35 o 
   0  33   8      144.04      146.97      8.87 o 
   1  33   8       17.37       18.83      5.27 o 
   2  33   8       46.32       62.61      7.17 o 
  -2  34   8      215.63      210.51     10.86 o 
  -1  34   8       39.86       40.70     10.94 o 
   0  34   8      253.28      266.12     12.33 o 
   1  34   8        0.01        7.76      6.43 o 
   2  34   8        1.41        6.44      5.75 o 
  -1  35   8       69.90       80.21      8.15 o 
   0  35   8      228.02      253.24     19.97 o 
   1  35   8        7.02       11.07      6.01 o 
  -5   0   9      131.40      138.32     11.54 o 
  -3   0   9      211.21      214.02     12.13 o 
  -1   0   9        0.01        7.13      4.17 o 
   1   0   9        6.04        3.14      7.17 o 
   3   0   9     1440.50     1409.50     22.16 o 
   5   0   9      297.25      302.02     21.30 o 
  -6   1   9       12.31       15.37      4.54 o 
  -5   1   9        1.61       -0.95      3.48 o 
  -4   1   9      182.31      208.20     11.17 o 
  -3   1   9       40.50       40.28      5.88 o 
  -2   1   9      306.80      314.78      9.39 o 
  -1   1   9       11.90       11.70      4.21 o 
   0   1   9       89.88       97.05      4.24 o 
   1   1   9       30.53       33.17      3.58 o 
   2   1   9       15.76       13.80      2.24 o 
   3   1   9        0.19        2.50      1.70 o 
   4   1   9      262.36      249.28      5.74 o 
   5   1   9       58.24       51.80      4.46 o 
   6   1   9      129.05      133.23     10.00 o 
  -6   2   9        0.73       -1.17      3.85 o 
  -5   2   9        9.69        9.59      3.99 o 
  -4   2   9       24.60       35.73      5.05 o 
  -3   2   9        0.21        1.06      2.99 o 
  -2   2   9       82.83       77.85      5.62 o 
  -1   2   9       89.41       91.04      5.59 o 
   0   2   9        1.38        2.77      2.20 o 
   1   2   9      232.60      245.38      7.46 o 
   2   2   9       82.56       81.62      4.43 o 
   3   2   9       49.74       53.04      3.53 o 
   4   2   9       42.27       44.03      2.94 o 
   5   2   9       20.56       31.71      4.01 o 
   6   2   9       86.89      100.99     16.82 o 
  -6   3   9       11.73       16.44      4.64 o 
  -5   3   9        0.30        6.37      3.92 o 
  -4   3   9       18.58       16.41      3.84 o 
  -3   3   9        4.82       -1.99      2.97 o 
  -2   3   9        9.55       12.27      3.32 o 
  -1   3   9      231.52      246.72      6.97 o 
   0   3   9       67.12       63.53      4.13 o 
   1   3   9        0.07       -0.08      2.19 o 
   2   3   9      152.68      153.90      4.81 o 
   3   3   9       56.23       61.16      3.35 o 
   4   3   9       71.32       70.51      3.51 o 
   5   3   9        1.00        3.90      3.00 o 
   6   3   9      148.36      165.56     12.45 o 
  -6   4   9        1.69        5.04      4.02 o 
  -5   4   9        6.82        5.36      3.83 o 
  -4   4   9       53.67       61.30      7.68 o 
  -3   4   9       61.84       60.74      4.68 o 
  -2   4   9       35.96       29.11      4.06 o 
  -1   4   9      123.60      116.53      5.19 o 
   0   4   9       79.42       84.88      4.38 o 
   1   4   9       15.44       15.89      2.77 o 
   2   4   9        0.01        3.18      1.78 o 
   3   4   9       80.29       82.21      4.90 o 
   4   4   9       75.93       82.08      3.68 o 
   5   4   9       25.07       34.99      4.18 o 
   6   4   9       33.24       35.74      7.68 o 
  -6   5   9        3.24        3.24      3.68 o 
  -5   5   9        1.71        2.18      3.57 o 
  -4   5   9       31.72       27.66      4.54 o 
  -3   5   9       44.65       38.73      4.05 o 
  -2   5   9        4.45        7.82      2.78 o 
  -1   5   9       59.24       69.27      4.33 o 
   0   5   9       75.47       76.76      4.28 o 
   1   5   9      294.55      283.52      6.88 o 
   2   5   9     1087.73     1055.05     14.55 o 
   3   5   9       49.60       42.60      3.06 o 
   4   5   9       96.82      100.39      4.24 o 
   5   5   9        8.25        7.41      3.26 o 
   6   5   9        0.17       -5.08      5.36 o 
  -6   6   9       89.54       86.37      6.42 o 
  -5   6   9       52.79       75.50      6.45 o 
  -4   6   9        0.00       -0.78      3.27 o 
  -3   6   9      102.64       94.54      5.59 o 
  -2   6   9      169.66      172.21      7.52 o 
  -1   6   9       29.30       28.78      3.39 o 
   0   6   9        0.04       -0.18      2.09 o 
   1   6   9       18.91       12.73      2.75 o 
   2   6   9       82.83       84.13      3.29 o 
   3   6   9       35.57       32.88      2.87 o 
   4   6   9      116.65      116.66      6.21 o 
   5   6   9       24.08       23.82      3.79 o 
   6   6   9       53.40       50.41      8.41 o 
  -6   7   9        1.63        8.22      4.18 o 
  -5   7   9       19.70       16.61      4.60 o 
  -4   7   9       32.51       33.09      5.20 o 
  -3   7   9        6.31        3.51      2.84 o 
  -2   7   9        4.07       10.11      2.83 o 
  -1   7   9      196.70      188.22      6.06 o 
   0   7   9       11.11        8.11      2.49 o 
   1   7   9      139.59      150.80      5.39 o 
   2   7   9      144.58      143.58      4.36 o 
   3   7   9        7.29        5.93      2.14 o 
   4   7   9        5.13        6.36      2.29 o 
   5   7   9       94.99      107.96      6.01 o 
   6   7   9        6.51        2.39      5.62 o 
  -6   8   9        0.24       -3.93      3.93 o 
  -5   8   9        9.40        8.46      4.06 o 
  -4   8   9       70.84       68.94      6.55 o 
  -3   8   9        0.41        1.58      3.14 o 
  -2   8   9       53.72       58.59      4.86 o 
  -1   8   9      110.91      102.76      7.11 o 
   0   8   9        2.33        2.60      2.30 o 
   1   8   9      105.34      104.24      4.37 o 
   2   8   9       94.44       92.07      3.77 o 
   3   8   9       11.03        9.74      2.27 o 
   4   8   9        8.46        5.65      3.53 o 
   5   8   9      160.96      179.29      9.50 o 
   6   8   9        8.97        5.12      5.74 o 
  -6   9   9        3.22        4.99      4.53 o 
  -5   9   9        1.00       11.78      4.34 o 
  -4   9   9        0.32        1.72      3.70 o 
  -3   9   9        8.15        9.63      3.35 o 
  -2   9   9        6.07        9.50      3.21 o 
  -1   9   9      183.72      195.24      6.33 o 
   0   9   9       85.50       78.42      4.12 o 
   1   9   9       34.14       34.70      3.08 o 
   2   9   9       49.19       42.68      2.95 o 
   3   9   9        0.02       -1.10      1.97 o 
   4   9   9        3.90        6.01      3.11 o 
   5   9   9       10.51       18.55      4.36 o 
   6   9   9        0.46        4.30      5.89 o 
  -6  10   9       17.44       19.66      5.53 o 
  -5  10   9       27.11       14.98      4.81 o 
  -4  10   9        7.38        6.13      3.97 o 
  -3  10   9       88.51       82.60      4.48 o 
  -2  10   9        6.25        5.18      2.95 o 
  -1  10   9        3.53        4.95      2.52 o 
   0  10   9      116.52      113.16      5.06 o 
   1  10   9      179.15      169.77      4.80 o 
   2  10   9       72.80       65.49      3.77 o 
   3  10   9      118.63      115.67      4.40 o 
   4  10   9        4.80        6.53      2.48 o 
   5  10   9        8.31        4.48      3.58 o 
   6  10   9       12.28        7.25      6.30 o 
  -6  11   9      209.62      197.73     10.40 o 
  -5  11   9      120.90      112.56      8.38 o 
  -4  11   9       72.80       82.85      7.15 o 
  -3  11   9      118.59      130.69      5.46 o 
  -2  11   9       46.00       50.74      4.71 o 
  -1  11   9       10.23       10.17      2.65 o 
   0  11   9        7.18        2.17      2.29 o 
   1  11   9        2.97        5.92      2.07 o 
   2  11   9        0.08       -1.91      1.91 o 
   3  11   9       92.14       79.96      3.91 o 
   4  11   9       15.53        9.97      2.68 o 
   5  11   9        0.00        3.98      3.46 o 
   6  11   9      160.54      162.09     13.28 o 
  -6  12   9       19.47       12.69      5.36 o 
  -5  12   9       14.51       13.62      4.64 o 
  -4  12   9      119.80      124.86      7.51 o 
  -3  12   9        9.81        9.08      2.78 o 
  -2  12   9      182.39      185.21      5.59 o 
  -1  12   9        0.06       -0.72      2.36 o 
   0  12   9        1.08        2.93      2.39 o 
   1  12   9       22.92       20.93      2.50 o 
   2  12   9      136.80      125.99      4.63 o 
   3  12   9        1.58        2.14      2.07 o 
   4  12   9       48.85       44.36      3.70 o 
   5  12   9        0.03       -1.39      4.15 o 
   6  12   9       47.02       44.64      7.58 o 
  -6  13   9        1.61        7.01      4.71 o 
  -5  13   9       38.13       35.60      4.77 o 
  -4  13   9       25.63       27.89      4.05 o 
  -3  13   9      149.63      149.77      8.00 o 
  -2  13   9        0.02       -0.28      1.98 o 
  -1  13   9        0.47        0.57      2.46 o 
   0  13   9       12.54       13.02      2.87 o 
   1  13   9       73.52       67.24      4.38 o 
   2  13   9        4.93        4.39      2.37 o 
   3  13   9        0.31        2.24      2.20 o 
   4  13   9       86.17      102.38      5.00 o 
   5  13   9        9.65        7.54      4.90 o 
   6  13   9        7.72       14.12      5.78 o 
  -6  14   9       73.23       72.50      7.77 o 
  -5  14   9       17.37       32.93      4.58 o 
  -4  14   9       15.60        8.79      4.13 o 
  -3  14   9       92.20       82.09      5.44 o 
  -2  14   9       60.26       51.45      4.40 o 
  -1  14   9        4.74        2.36      2.75 o 
   0  14   9        4.39        3.61      2.56 o 
   1  14   9        1.02        2.77      2.13 o 
   2  14   9      135.59      143.33      6.18 o 
   3  14   9       11.86       10.80      2.97 o 
   4  14   9      160.89      146.65      5.82 o 
   5  14   9       27.03       23.28      5.93 o 
  -5  15   9        0.64        2.93      3.46 o 
  -4  15   9        0.19        1.24      3.00 o 
  -3  15   9      275.79      261.34      8.02 o 
  -2  15   9        6.46        8.50      2.42 o 
  -1  15   9      143.51      143.71      6.05 o 
   0  15   9      413.96      364.77      8.16 o 
   1  15   9        4.67        6.57      2.38 o 
   2  15   9       21.82       17.94      2.89 o 
   3  15   9       14.87       17.10      3.57 o 
   4  15   9       98.31      108.97      5.30 o 
   5  15   9       16.64       13.20      5.16 o 
  -5  16   9        3.25        8.33      4.49 o 
  -4  16   9       14.20       13.12      3.51 o 
  -3  16   9       78.97       78.48      5.86 o 
  -2  16   9        3.22        0.47      2.16 o 
  -1  16   9      110.49      101.59      5.43 o 
   0  16   9       24.54       20.11      3.08 o 
   1  16   9       88.35       77.90      4.12 o 
   2  16   9       21.26       19.67      3.14 o 
   3  16   9        6.43        3.66      3.26 o 
   4  16   9       22.59       21.58      3.37 o 
   5  16   9       19.29       14.25      5.08 o 
  -5  17   9       49.00       40.90      9.52 o 
  -4  17   9        3.19        6.40      3.19 o 
  -3  17   9       23.46       40.55      4.17 o 
  -2  17   9       71.23       57.12      4.32 o 
  -1  17   9        0.30        2.15      2.71 o 
   0  17   9       20.78       19.64      3.42 o 
   1  17   9       88.78       85.98      4.42 o 
   2  17   9      111.80      106.60      6.39 o 
   3  17   9       70.76       73.39      4.74 o 
   4  17   9       23.26       24.91      4.00 o 
   5  17   9       11.87        9.76      5.21 o 
  -5  18   9      145.43      159.10      8.94 o 
  -4  18   9       11.98       15.44      3.71 o 
  -3  18   9      215.56      225.89      7.79 o 
  -2  18   9        7.49       13.51      3.34 o 
  -1  18   9        0.53        1.43      2.62 o 
   0  18   9       81.61       97.80      5.11 o 
   1  18   9        9.30        9.84      2.64 o 
   2  18   9      245.74      284.67      8.14 o 
   3  18   9       30.10       32.38      3.49 o 
   4  18   9      277.55      288.12      9.27 o 
   5  18   9       12.79       12.07      5.33 o 
  -5  19   9       47.27       44.64      8.57 o 
  -4  19   9      239.75      252.56      8.81 o 
  -3  19   9        0.11        1.84      3.02 o 
  -2  19   9      535.92      600.43     11.15 o 
  -1  19   9      264.74      296.35      6.99 o 
   0  19   9      211.41      255.18      7.43 o 
   1  19   9        1.61        5.39      2.68 o 
   2  19   9      142.25      149.48      6.84 o 
   3  19   9       12.56       11.70      2.93 o 
   4  19   9        3.70        2.26      3.60 o 
   5  19   9       34.96       50.54      7.28 o 
  -5  20   9       38.07       44.06      7.99 o 
  -4  20   9        1.31        3.16      3.43 o 
  -3  20   9       37.73       29.86      4.29 o 
  -2  20   9       10.92       15.58      3.10 o 
  -1  20   9       99.96      109.32      4.82 o 
   0  20   9      172.89      198.26      7.52 o 
   1  20   9      222.01      277.63      7.73 o 
   2  20   9      759.72      809.39     15.71 o 
   3  20   9        2.51        6.37      2.85 o 
   4  20   9       13.11       15.16      5.64 o 
   5  20   9      118.26      130.51     10.25 o 
  -5  21   9       20.00       19.08      5.00 o 
  -4  21   9       66.13       90.49      6.22 o 
  -3  21   9        0.10       -0.92      2.71 o 
  -2  21   9      334.14      350.13      8.86 o 
  -1  21   9       98.62       90.16      4.94 o 
   0  21   9      202.57      241.77      8.14 o 
   1  21   9       23.09       13.45      3.17 o 
   2  21   9        0.12        5.78      2.44 o 
   3  21   9       56.81       57.98      7.60 o 
   4  21   9       12.72       13.37      6.36 o 
   5  21   9        0.02        5.36      5.49 o 
  -4  22   9       74.69      109.61      7.73 o 
  -3  22   9       31.07       39.25      4.07 o 
  -2  22   9       44.27       40.81      4.98 o 
  -1  22   9       81.98       90.19      6.87 o 
   0  22   9       35.68       38.12      3.28 o 
   1  22   9       11.57        9.76      2.54 o 
   2  22   9        4.67        0.38      2.53 o 
   3  22   9       28.24       24.66      6.69 o 
   4  22   9      128.68      160.33     12.59 o 
  -4  23   9        2.15        8.09      4.24 o 
  -3  23   9       11.63       10.53      3.68 o 
  -2  23   9        2.11        8.85      2.96 o 
  -1  23   9      227.78      249.39      9.69 o 
   0  23   9       14.77       17.07      2.99 o 
   1  23   9       97.04       94.94      4.77 o 
   2  23   9        4.03        4.22      2.78 o 
   3  23   9        0.08       -2.58      4.11 o 
   4  23   9       28.90       30.47      6.77 o 
  -4  24   9       18.30        9.30      4.78 o 
  -3  24   9       36.26       50.75      5.35 o 
  -2  24   9        0.35        0.37      2.77 o 
  -1  24   9       13.10       13.86      3.63 o 
   0  24   9        2.71       -0.45      2.70 o 
   1  24   9      199.25      207.50      7.14 o 
   2  24   9        0.95        0.68      4.01 o 
   3  24   9       46.32       26.66      8.74 o 
   4  24   9       67.29       77.89      8.69 o 
  -4  25   9       78.98       76.82      7.80 o 
  -3  25   9       30.06       32.76     12.09 o 
  -2  25   9       42.44       46.58      4.87 o 
  -1  25   9       75.60       86.79      4.89 o 
   0  25   9      115.00      128.75      6.16 o 
   1  25   9       63.61       77.33      4.74 o 
   2  25   9      338.46      368.41     10.70 o 
   3  25   9       57.75       59.19      6.95 o 
   4  25   9      101.37      110.10     11.33 o 
  -3  26   9      112.07      115.47      8.67 o 
  -2  26   9       31.94       26.05      4.39 o 
  -1  26   9        7.36        9.22      3.02 o 
   0  26   9        7.08        7.34      2.96 o 
   1  26   9        1.81        2.50      2.96 o 
   2  26   9      209.75      229.78      9.80 o 
   3  26   9      155.01      150.95     17.11 o 
  -3  27   9        0.25        8.55      4.91 o 
  -2  27   9       53.69       64.66      6.43 o 
  -1  27   9       65.14       65.84      5.89 o 
   0  27   9       47.34       51.31      4.47 o 
   1  27   9      120.88      131.04      9.65 o 
   2  27   9        9.50        8.73      4.35 o 
   3  27   9       10.53       12.29      5.34 o 
  -3  28   9       24.13       21.90      5.34 o 
  -2  28   9        6.42       -0.37      4.94 o 
  -1  28   9       26.52       31.98      4.90 o 
   0  28   9      104.02      109.71      7.05 o 
   1  28   9        6.51        6.42      3.98 o 
   2  28   9       19.35       22.35      5.02 o 
   3  28   9      314.05      320.26     23.44 o 
  -2  29   9      112.00      109.65     10.47 o 
  -1  29   9       10.92        7.88      4.82 o 
   0  29   9       53.21       64.50      6.02 o 
   1  29   9        2.80       10.94      4.22 o 
   2  29   9        0.00        0.00      4.55 o 
  -2  30   9       17.00       12.79     10.19 o 
  -1  30   9       42.60       50.18     10.99 o 
   0  30   9       41.43       40.31      6.46 o 
   1  30   9        4.72        4.70      4.75 o 
   2  30   9       23.66       36.76      6.99 o 
  -1  31   9      168.89      211.06     11.21 o 
   0  31   9       20.46       26.58      5.87 o 
   1  31   9       14.78       18.84      6.31 o 
   0  32   9        9.66       19.17      9.67 o 
  -4   0  10       20.34       13.60      6.12 o 
  -2   0  10        4.97       10.35      5.03 o 
   0   0  10       21.30       24.46      3.78 o 
   2   0  10      130.61      126.98      8.72 o 
   4   0  10       83.06       82.67      6.07 o 
  -5   1  10        0.21       -0.08      3.73 o 
  -4   1  10        5.17        5.91      3.81 o 
  -3   1  10        0.48        5.69      3.63 o 
  -2   1  10        0.51        0.97      3.56 o 
  -1   1  10       10.29       10.03      3.24 o 
   0   1  10        2.06        3.79      2.60 o 
   1   1  10      229.60      224.68      9.35 o 
   2   1  10        1.85        3.47      2.86 o 
   3   1  10      264.53      271.60     10.00 o 
   4   1  10       47.85       45.63      4.11 o 
   5   1  10        5.25       20.52      8.29 o 
  -5   2  10       94.67      105.40     10.60 o 
  -4   2  10        1.78        2.88      3.86 o 
  -3   2  10       78.26       90.84      6.63 o 
  -2   2  10       16.26       18.92      3.63 o 
  -1   2  10        6.21        1.50      3.27 o 
   0   2  10        3.40        2.28      2.72 o 
   1   2  10       28.35       30.35      4.60 o 
   2   2  10        8.23        3.24      2.79 o 
   3   2  10       55.25       58.51      5.39 o 
   4   2  10        0.33       -1.37      3.07 o 
   5   2  10        0.00        7.57      6.81 o 
  -5   3  10       18.41       20.53      5.25 o 
  -4   3  10        2.18        5.65      3.89 o 
  -3   3  10        7.64       11.56      3.82 o 
  -2   3  10       23.09       19.57      3.53 o 
  -1   3  10      157.80      164.79      6.73 o 
   0   3  10      139.04      143.27      7.10 o 
   1   3  10      185.12      170.74      9.59 o 
   2   3  10        4.57        7.97      2.91 o 
   3   3  10      102.40      109.47      6.61 o 
   4   3  10       33.88       42.39      4.77 o 
   5   3  10      393.57      473.81     24.09 o 
  -5   4  10       14.18       10.36      4.94 o 
  -4   4  10        8.65       13.71      4.27 o 
  -3   4  10        8.18       10.10      4.13 o 
  -2   4  10       18.93       17.72      3.48 o 
  -1   4  10       39.82       36.59      4.03 o 
   0   4  10        0.01       -2.25      2.99 o 
   1   4  10       12.98       15.50      4.82 o 
   2   4  10       15.67       14.64      3.04 o 
   3   4  10      128.04      134.08      5.88 o 
   4   4  10       26.45       35.43      5.05 o 
   5   4  10       11.47       30.73      8.67 o 
  -5   5  10        3.95        4.51      4.57 o 
  -4   5  10      148.54      157.13      8.64 o 
  -3   5  10      224.83      202.41      8.99 o 
  -2   5  10      126.63      128.55      6.31 o 
  -1   5  10       84.21       87.66      5.12 o 
   0   5  10       49.73       54.55      5.09 o 
   1   5  10        9.04        4.09      6.21 o 
   2   5  10        0.68        1.81      3.02 o 
   3   5  10       23.08       15.45      3.25 o 
   4   5  10       13.95       17.87      4.26 o 
   5   5  10       59.92       67.24      9.20 o 
  -5   6  10        9.76       20.55      5.45 o 
  -4   6  10        3.84        2.50      3.92 o 
  -3   6  10       32.85       31.89      4.81 o 
  -2   6  10       94.33       90.42      6.40 o 
  -1   6  10        0.00        2.90      2.74 o 
   0   6  10        6.82        6.15      3.56 o 
   1   6  10      258.17      247.64     12.62 o 
   2   6  10      238.02      264.06      8.77 o 
   3   6  10        9.43       10.97      3.24 o 
   4   6  10        6.08        3.58      3.56 o 
   5   6  10       24.73       15.40      6.58 o 
  -5   7  10        1.56        3.34      4.49 o 
  -4   7  10       33.15       37.94      5.32 o 
  -3   7  10        5.72        1.60      2.62 o 
  -2   7  10        1.71       -1.15      3.13 o 
  -1   7  10      151.09      150.19      6.37 o 
   0   7  10        4.18        3.15      3.51 o 
   1   7  10      100.18      110.79      7.99 o 
   2   7  10       87.77       90.01      7.27 o 
   3   7  10        7.87       10.53      3.47 o 
   4   7  10       17.52       20.63      4.17 o 
   5   7  10        6.04        4.50      5.89 o 
  -5   8  10       48.48       32.18      6.77 o 
  -4   8  10      479.40      520.93     14.51 o 
  -3   8  10       13.75       17.15      3.79 o 
  -2   8  10       50.60       42.21      5.06 o 
  -1   8  10      174.41      160.18      6.59 o 
   0   8  10       21.82       32.58      4.95 o 
   1   8  10       11.35       18.66      4.94 o 
   2   8  10       53.00       35.21      4.92 o 
   3   8  10       48.20       51.44      6.86 o 
   4   8  10       27.75       35.35      6.06 o 
   5   8  10        9.97       14.43      5.68 o 
  -5   9  10        3.12        7.88      5.31 o 
  -4   9  10       97.81       86.22      7.01 o 
  -3   9  10       20.98       16.83      3.15 o 
  -2   9  10       23.96       27.70      4.49 o 
  -1   9  10        0.08       -2.64      2.69 o 
   0   9  10       57.49       63.96      6.12 o 
   1   9  10      101.13       96.58      7.87 o 
   2   9  10        0.04        0.76      2.26 o 
   3   9  10       57.06       69.10      5.53 o 
   4   9  10       18.58       12.17      5.13 o 
   5   9  10        0.45        6.66      5.11 o 
  -5  10  10        0.21       -4.36      4.36 o 
  -4  10  10       44.97       41.62      4.98 o 
  -3  10  10       22.09       19.50      3.29 o 
  -2  10  10       51.39       43.19      6.30 o 
  -1  10  10       10.26        8.51      3.57 o 
   0  10  10       17.24       10.58      3.84 o 
   1  10  10      190.33      172.56      7.94 o 
   2  10  10       34.79       41.26      3.60 o 
   3  10  10       14.35       11.90      3.88 o 
   4  10  10        2.99       -1.17      4.45 o 
   5  10  10       91.79       90.69     16.16 o 
  -5  11  10       22.32       26.13      7.46 o 
  -4  11  10       33.36       29.10      5.08 o 
  -3  11  10       13.42       13.66      3.37 o 
  -2  11  10      161.09      184.12      8.45 o 
  -1  11  10        3.02        8.07      3.47 o 
   0  11  10       52.57       38.53      6.84 o 
   1  11  10      105.70      104.33      8.17 o 
   2  11  10        0.16        1.22      2.40 o 
   3  11  10      112.27      114.71      7.04 o 
   4  11  10        4.10       -0.26      5.37 o 
   5  11  10       14.26       13.85      5.64 o 
  -5  12  10       92.99       91.12     10.69 o 
  -4  12  10        0.02       -0.16      4.27 o 
  -3  12  10      218.13      232.06      7.70 o 
  -2  12  10        2.92        2.04      3.53 o 
  -1  12  10        1.07        2.52      3.32 o 
   0  12  10       83.95       72.78      6.52 o 
   1  12  10      111.77       95.60     10.42 o 
   2  12  10        7.92        7.99      3.66 o 
   3  12  10       75.41       88.91      6.55 o 
   4  12  10       46.78       41.98      7.84 o 
   5  12  10        0.28        4.83      6.11 o 
  -4  13  10        1.53        0.87      4.19 o 
  -3  13  10       37.02       43.50      4.18 o 
  -2  13  10       89.73       98.06     10.43 o 
  -1  13  10        3.20       -0.34      3.40 o 
   0  13  10       24.11       19.32      4.58 o 
   1  13  10      125.35      132.92      8.99 o 
   2  13  10       76.69       80.38      6.07 o 
   3  13  10       86.52       93.17      7.81 o 
   4  13  10      442.77      503.20     24.39 o 
  -4  14  10       35.65       30.54      7.44 o 
  -3  14  10       80.06       81.87      5.21 o 
  -2  14  10        0.56        4.79      3.80 o 
  -1  14  10        0.51        1.67      3.25 o 
   0  14  10        5.02        5.09      3.72 o 
   1  14  10        0.00       -0.16      4.36 o 
   2  14  10       17.60       18.10      4.21 o 
   3  14  10      107.05      120.72     12.72 o 
   4  14  10       74.10       94.98     10.68 o 
  -4  15  10        0.77       -2.63      6.17 o 
  -3  15  10        8.39       13.97      3.46 o 
  -2  15  10       14.91       17.23      4.72 o 
  -1  15  10      121.14      137.52      8.44 o 
   0  15  10      226.50      267.23      9.75 o 
   1  15  10      257.12      287.57     14.35 o 
   2  15  10      170.35      153.66      7.95 o 
   3  15  10       69.44       80.97     11.93 o 
   4  15  10      137.82      144.35     12.23 o 
  -4  16  10        7.19        6.10      5.58 o 
  -3  16  10       56.84       63.85      4.97 o 
  -2  16  10      109.37       93.15      7.66 o 
  -1  16  10        5.39        5.99      4.73 o 
   0  16  10       21.96       24.80      5.05 o 
   1  16  10       23.24       29.22      5.28 o 
   2  16  10        0.44        6.25      4.11 o 
   3  16  10       58.11       65.68      8.89 o 
   4  16  10       22.63       19.78      7.50 o 
  -4  17  10      186.79      187.01     13.48 o 
  -3  17  10       70.37       75.14      5.30 o 
  -2  17  10        5.75        8.86      4.32 o 
  -1  17  10       80.32       80.88      6.54 o 
   0  17  10       76.51       98.84      9.95 o 
   1  17  10      102.95      130.14      8.22 o 
   2  17  10       23.37       19.01      8.55 o 
   3  17  10       10.83        5.49      5.96 o 
   4  17  10       73.61       85.25     10.28 o 
  -4  18  10        0.36        2.50      7.30 o 
  -3  18  10      219.41      227.44     11.02 o 
  -2  18  10        1.91        2.16      3.71 o 
  -1  18  10       82.31       74.20      6.50 o 
   0  18  10        3.51        2.13      4.17 o 
   1  18  10        0.88        3.94      4.30 o 
   2  18  10      137.91      160.20     14.68 o 
   3  18  10        5.99       15.22      6.25 o 
   4  18  10       23.05       28.81      7.68 o 
  -4  19  10        3.42        5.46      8.04 o 
  -3  19  10        4.92       10.10      5.77 o 
  -2  19  10       17.68       16.96      4.54 o 
  -1  19  10        0.03        0.49      4.21 o 
   0  19  10       12.26        6.68      4.30 o 
   1  19  10      227.48      242.39      9.88 o 
   2  19  10        1.85        1.96      6.38 o 
   3  19  10      107.48      124.08     14.28 o 
  -3  20  10       13.39        7.11      5.30 o 
  -2  20  10        6.59        6.63      4.05 o 
  -1  20  10       13.35       15.42      5.02 o 
   0  20  10        0.59        1.66      3.84 o 
   1  20  10       33.95       22.63      5.10 o 
   2  20  10      118.17      107.23     13.06 o 
   3  20  10        0.06        4.92      7.54 o 
  -3  21  10        2.76       -1.43      4.81 o 
  -2  21  10       26.91       23.78      4.96 o 
  -1  21  10       24.75       29.74      5.72 o 
   0  21  10        2.42       -1.69      3.70 o 
   1  21  10       19.27       25.77      5.43 o 
   2  21  10      176.61      209.93     13.30 o 
   3  21  10       28.32       23.29      9.15 o 
  -3  22  10       16.49       15.46      5.63 o 
  -2  22  10       16.15       18.06      6.40 o 
  -1  22  10        0.78        4.33      4.38 o 
   0  22  10        0.76        3.84      4.30 o 
   1  22  10        1.17        2.64      4.48 o 
   2  22  10       88.03      105.12     10.66 o 
   3  22  10        4.08       -0.61      8.97 o 
  -2  23  10      102.60       84.35     10.73 o 
  -1  23  10       32.82       44.76      7.17 o 
   0  23  10        2.07        3.68      4.42 o 
   1  23  10       66.27       57.12      9.58 o 
   2  23  10       24.61       34.50      8.07 o 
  -2  24  10        6.93       14.72      8.48 o 
  -1  24  10       96.14      106.78     13.54 o 
   0  24  10        1.15        5.29      5.39 o 
   1  24  10        4.00        7.22      4.76 o 
   2  24  10       52.02       65.03      9.62 o 
  -2  25  10       38.98       44.11     13.08 o 
  -1  25  10        2.27       12.26      7.97 o 
   0  25  10       11.22       11.80      6.52 o 
   1  25  10       10.14       18.52      6.72 o 
   2  25  10      233.23      241.16     18.49 o 
  -1  26  10       87.20      110.08     15.08 o 
   0  26  10       19.84       18.48      6.93 o 
   1  26  10        2.18        4.42      6.10 o 
  -3   0  11       83.31       94.91     10.44 o 
  -1   0  11       82.57       95.17     11.98 o 
  -4   1  11       17.05       17.52      6.01 o 
  -3   1  11        7.31        3.79      4.56 o 
  -2   1  11       97.73       93.20      8.60 o 
  -1   1  11       33.38       38.52      6.40 o 
   2   1  11      112.96       98.08     13.52 o 
   4   1  11        2.80        9.56      7.45 o 
  -4   2  11       32.83       36.28      9.10 o 
  -3   2  11       67.57      101.44      8.30 o 
  -2   2  11       59.95       59.07      7.42 o 
  -1   2  11      160.58      219.86     15.13 o 
   0   2  11        2.09        7.59      9.25 o 
   2   2  11       41.67       29.09      9.18 o 
   4   2  11        2.21        7.67      6.95 o 
  -4   3  11      106.98       98.72      9.59 o 
  -3   3  11        2.16        0.91      4.37 o 
  -2   3  11        5.52        5.84      4.87 o 
  -1   3  11      172.82      213.42     18.07 o 
   0   3  11       99.38      112.26     16.88 o 
   2   3  11        2.92       20.45     10.11 o 
   3   3  11       57.88       65.78     15.61 o 
   4   3  11       19.57       21.50     11.15 o 
  -4   4  11        3.61        4.73      5.12 o 
  -3   4  11      170.13      189.83      9.31 o 
  -2   4  11        2.85        6.82      4.51 o 
  -1   4  11       45.01       52.31      7.10 o 
   0   4  11      128.10      144.72     13.42 o 
   1   4  11        1.38       -7.21      9.63 o 
   2   4  11       47.62       32.81     18.41 o 
   3   4  11        7.09       13.78     11.15 o 
   4   4  11       25.46       13.87      8.19 o 
  -4   5  11        0.01        0.30      4.97 o 
  -3   5  11        9.56        7.76      4.30 o 
  -2   5  11       56.58       64.92      9.77 o 
  -1   5  11        5.67        4.97      4.48 o 
   0   5  11        0.69       -4.41      5.98 o 
   1   5  11       53.04       49.45     15.23 o 
   2   5  11        4.33        9.33     10.98 o 
   3   5  11       10.75       12.85     11.54 o 
  -3   6  11        1.56        9.01      4.45 o 
  -2   6  11        5.98       10.11      4.28 o 
  -1   6  11        0.67        0.74      4.46 o 
   0   6  11        5.34       -0.88      6.40 o 
   1   6  11       39.10       31.30     13.95 o 
   2   6  11        4.86        9.58     11.49 o 
   3   6  11        9.37       10.97      7.54 o 
  -3   7  11      350.19      388.37     12.17 o 
  -2   7  11       49.31       58.68      5.96 o 
  -1   7  11       64.72       68.56      7.46 o 
   0   7  11        0.09       -0.45      6.12 o 
   1   7  11        0.01       -1.87     10.52 o 
   2   7  11        0.88       -3.10     10.86 o 
   3   7  11      266.78      283.33     18.13 o 
  -3   8  11        0.08        0.10      4.13 o 
  -2   8  11        2.31        4.81      4.01 o 
  -1   8  11        0.00        0.57      5.24 o 
   0   8  11        0.97        3.54      6.27 o 
   1   8  11      124.74      130.50     20.87 o 
   3   8  11      212.75      236.22     17.18 o 
  -3   9  11        0.00        7.32      4.40 o 
  -2   9  11      279.07      292.42     10.73 o 
  -1   9  11       16.00       20.59      6.18 o 
   0   9  11      532.64      576.00     23.96 o 
   1   9  11      128.49      158.32     22.43 o 
   3   9  11       37.99       27.22      8.55 o 
  -3  10  11       66.19       67.36      8.50 o 
  -2  10  11      164.26      174.81      8.86 o 
  -1  10  11        4.66        2.30      4.84 o 
   0  10  11       47.04       58.46     10.19 o 
   1  10  11        0.01       12.98     12.04 o 
   3  10  11        4.41        1.19      6.91 o 
  -3  11  11        0.14        5.20      5.22 o 
  -2  11  11        6.63       12.96      4.43 o 
  -1  11  11      237.12      226.93     13.45 o 
   0  11  11       11.23       19.03      7.41 o 
   1  11  11       27.23       41.01     15.06 o 
   2  11  11       90.70      103.90     17.73 o 
   3  11  11       21.54       18.26      8.36 o 
  -3  12  11       60.66       75.18      8.48 o 
  -2  12  11       16.83       21.62      4.84 o 
  -1  12  11       15.32       15.18      6.88 o 
   0  12  11        0.09        4.28      6.90 o 
   1  12  11       44.56       40.54     14.80 o 
   2  12  11       89.22      113.40     18.36 o 
   3  12  11        6.99       11.38      8.00 o 
  -3  13  11      179.62      215.97     12.40 o 
  -2  13  11       27.92       32.11      5.17 o 
  -1  13  11       81.86       97.67      8.88 o 
   0  13  11       97.73       92.93     10.26 o 
   2  13  11       21.39       30.54     13.44 o 
   3  13  11       14.72        8.52      8.08 o 
  -2  14  11      202.54      226.16      9.97 o 
  -1  14  11        4.14        3.38      5.16 o 
   0  14  11        1.43       11.39      6.33 o 
   2  14  11       23.95       21.59     12.30 o 
  -2  15  11       14.76       20.68      5.91 o 
  -1  15  11       13.80       24.59      8.93 o 
   0  15  11       11.77        9.03     10.48 o 
   1  15  11        0.36        8.61     10.01 o 
   2  15  11        3.55        5.64     10.35 o 
  -2  16  11       10.61       13.08      5.62 o 
  -1  16  11        0.87       -4.75      4.75 o 
   0  16  11        0.97       -2.88      7.97 o 
   1  16  11        0.88        9.33     10.81 o 
   2  16  11        1.10       -0.33      7.11 o 
  -2  17  11        3.36       -2.77      4.74 o 
  -1  17  11       92.92       87.39      9.87 o 
   0  17  11        1.82        2.26      7.14 o 
   1  17  11      127.11      166.87     20.74 o 
   2  17  11        0.00       14.14      8.51 o 
  -1  18  11        0.92        7.63     10.26 o 
   0  18  11       27.46       22.52      8.36 o 
   1  18  11       11.61        6.11     10.71 o 
  -1  19  11       18.57       25.06     12.98 o 
   0  19  11        1.67       -4.77      4.77 o 
   1  19  11        1.66       -2.17      7.18 o 
  -1   1  12       38.78       32.92      7.79 o 
  -1   2  12       26.51       21.55      7.23 o 
                                                 
